# Supplementary material for: Powerline right-of-way management and flower-visiting insects: How vegetation management can promote pollinator diversity
Source: PLoS One. 2021 Jan 6;16(1):e0245146. doi: 10.1371/journal.pone.0245146 (PMC7787533; doi:10.1371/journal.pone.0245146)
Supplement: S2 Appendix — (XLSX) [file pone.0245146.s002.xlsx]

## Sheet: 20162017_Specimens
Year	L.Ha2016	L.Ha2012	SpecimenID	Plot	PlotCode	Time	Month	Latitude	Longitude	Bee	Order	Family	Genus	Species	Collector	Identifier	Sex
2017	9.74	183.01	170004	5	BLV3	AM	AUG	40.8424	-78.132	Y	Hymenoptera	Apidae	Apis	Apis.mellifera	BR	HS.SD	NA
2017	9.74	183.01	170140	5	BLV3	PM	AUG	40.8424	-78.132	Y	Hymenoptera	Apidae	Apis	Apis.mellifera	CE	HS.SD	NA
2017	9.74	183.01	170048	5	BLV3	PM	AUG	40.8424	-78.132	Y	Hymenoptera	Apidae	Bombus	Bombus.bimaculatus	DR	DR.SD	male
2017	9.74	183.01	169959	5	BLV3	AM	AUG	40.8424	-78.132	Y	Hymenoptera	Apidae	Bombus	Bombus.impatiens	DR	DR.SD	female
2017	9.74	183.01	169960	5	BLV3	AM	AUG	40.8424	-78.132	Y	Hymenoptera	Apidae	Bombus	Bombus.impatiens	BR	DR.SD	female
2017	9.74	183.01	169961	5	BLV3	AM	AUG	40.8424	-78.132	Y	Hymenoptera	Apidae	Bombus	Bombus.impatiens	BR	DR.SD	female
2017	9.74	183.01	169962	5	BLV3	AM	AUG	40.8424	-78.132	Y	Hymenoptera	Apidae	Bombus	Bombus.impatiens	BR	DR.SD	female
2017	9.74	183.01	169963	5	BLV3	AM	AUG	40.8424	-78.132	Y	Hymenoptera	Apidae	Bombus	Bombus.impatiens	DR	DR.SD	female
2017	9.74	183.01	169964	5	BLV3	AM	AUG	40.8424	-78.132	Y	Hymenoptera	Apidae	Bombus	Bombus.impatiens	BR	DR.SD	female
2017	9.74	183.01	169965	5	BLV3	AM	AUG	40.8424	-78.132	Y	Hymenoptera	Apidae	Bombus	Bombus.impatiens	DR	DR.SD	female
2017	9.74	183.01	169966	5	BLV3	AM	AUG	40.8424	-78.132	Y	Hymenoptera	Apidae	Bombus	Bombus.impatiens	DR	DR.SD	female
2017	9.74	183.01	169968	5	BLV3	AM	AUG	40.8424	-78.132	Y	Hymenoptera	Apidae	Bombus	Bombus.impatiens	BR	DR.SD	female
2017	9.74	183.01	169969	5	BLV3	AM	AUG	40.8424	-78.132	Y	Hymenoptera	Apidae	Bombus	Bombus.impatiens	DR	DR.SD	female
2017	9.74	183.01	169974	5	BLV3	AM	AUG	40.8424	-78.132	Y	Hymenoptera	Apidae	Bombus	Bombus.impatiens	BR	DR.SD	male
2017	9.74	183.01	169975	5	BLV3	AM	AUG	40.8424	-78.132	Y	Hymenoptera	Apidae	Bombus	Bombus.impatiens	BR	DR.SD	female
2017	9.74	183.01	169976	5	BLV3	AM	AUG	40.8424	-78.132	Y	Hymenoptera	Apidae	Bombus	Bombus.impatiens	DR	DR.SD	female
2017	9.74	183.01	169977	5	BLV3	AM	AUG	40.8424	-78.132	Y	Hymenoptera	Apidae	Bombus	Bombus.impatiens	DR	DR.SD	female
2017	9.74	183.01	169978	5	BLV3	AM	AUG	40.8424	-78.132	Y	Hymenoptera	Apidae	Bombus	Bombus.impatiens	BR	DR.SD	female
2017	9.74	183.01	169979	5	BLV3	AM	AUG	40.8424	-78.132	Y	Hymenoptera	Apidae	Bombus	Bombus.impatiens	DR	DR.SD	female
2017	9.74	183.01	169980	5	BLV3	AM	AUG	40.8424	-78.132	Y	Hymenoptera	Apidae	Bombus	Bombus.impatiens	BR	DR.SD	female
2017	9.74	183.01	169981	5	BLV3	AM	AUG	40.8424	-78.132	Y	Hymenoptera	Apidae	Bombus	Bombus.impatiens	BR	DR.SD	female
2017	9.74	183.01	169982	5	BLV3	AM	AUG	40.8424	-78.132	Y	Hymenoptera	Apidae	Bombus	Bombus.impatiens	DR	DR.SD	female
2017	9.74	183.01	169983	5	BLV3	AM	AUG	40.8424	-78.132	Y	Hymenoptera	Apidae	Bombus	Bombus.impatiens	BR	DR.SD	female
2017	9.74	183.01	169984	5	BLV3	AM	AUG	40.8424	-78.132	Y	Hymenoptera	Apidae	Bombus	Bombus.impatiens	DR	DR.SD	female
2017	9.74	183.01	169985	5	BLV3	AM	AUG	40.8424	-78.132	Y	Hymenoptera	Apidae	Bombus	Bombus.impatiens	DR	DR.SD	male
2017	9.74	183.01	169986	5	BLV3	AM	AUG	40.8424	-78.132	Y	Hymenoptera	Apidae	Bombus	Bombus.impatiens	BR	DR.SD	female
2017	9.74	183.01	169988	5	BLV3	AM	AUG	40.8424	-78.132	Y	Hymenoptera	Apidae	Bombus	Bombus.impatiens	BR	DR.SD	female
2017	9.74	183.01	169989	5	BLV3	AM	AUG	40.8424	-78.132	Y	Hymenoptera	Apidae	Bombus	Bombus.impatiens	BR	DR.SD	female
2017	9.74	183.01	169990	5	BLV3	AM	AUG	40.8424	-78.132	Y	Hymenoptera	Apidae	Bombus	Bombus.impatiens	DR	DR.SD	female
2017	9.74	183.01	169991	5	BLV3	AM	AUG	40.8424	-78.132	Y	Hymenoptera	Apidae	Bombus	Bombus.impatiens	DR	DR.SD	female
2017	9.74	183.01	169992	5	BLV3	AM	AUG	40.8424	-78.132	Y	Hymenoptera	Apidae	Bombus	Bombus.impatiens	DR	DR.SD	female
2017	9.74	183.01	169993	5	BLV3	AM	AUG	40.8424	-78.132	Y	Hymenoptera	Apidae	Bombus	Bombus.impatiens	DR	DR.SD	female
2017	9.74	183.01	169994	5	BLV3	AM	AUG	40.8424	-78.132	Y	Hymenoptera	Apidae	Bombus	Bombus.impatiens	BR	DR.SD	female
2017	9.74	183.01	169995	5	BLV3	AM	AUG	40.8424	-78.132	Y	Hymenoptera	Apidae	Bombus	Bombus.impatiens	BR	DR.SD	female
2017	9.74	183.01	169996	5	BLV3	AM	AUG	40.8424	-78.132	Y	Hymenoptera	Apidae	Bombus	Bombus.impatiens	DR	DR.SD	female
2017	9.74	183.01	169998	5	BLV3	AM	AUG	40.8424	-78.132	Y	Hymenoptera	Apidae	Bombus	Bombus.impatiens	BR	DR.SD	female
2017	9.74	183.01	170000	5	BLV3	AM	AUG	40.8424	-78.132	Y	Hymenoptera	Apidae	Bombus	Bombus.impatiens	DR	DR.SD	female
2017	9.74	183.01	170001	5	BLV3	AM	AUG	40.8424	-78.132	Y	Hymenoptera	Apidae	Bombus	Bombus.impatiens	DR	DR.SD	female
2017	9.74	183.01	170002	5	BLV3	AM	AUG	40.8424	-78.132	Y	Hymenoptera	Apidae	Bombus	Bombus.impatiens	BR	DR.SD	female
2017	9.74	183.01	170005	5	BLV3	AM	AUG	40.8424	-78.132	Y	Hymenoptera	Apidae	Bombus	Bombus.impatiens	DR	DR.SD	female
2017	9.74	183.01	170007	5	BLV3	AM	AUG	40.8424	-78.132	Y	Hymenoptera	Apidae	Bombus	Bombus.impatiens	DR	DR.SD	female
2017	9.74	183.01	170009	5	BLV3	AM	AUG	40.8424	-78.132	Y	Hymenoptera	Apidae	Bombus	Bombus.impatiens	DR	DR.SD	female
2017	9.74	183.01	170010	5	BLV3	AM	AUG	40.8424	-78.132	Y	Hymenoptera	Apidae	Bombus	Bombus.impatiens	BR	DR.SD	female
2017	9.74	183.01	170011	5	BLV3	AM	AUG	40.8424	-78.132	Y	Hymenoptera	Apidae	Bombus	Bombus.impatiens	BR	DR.SD	female
2017	9.74	183.01	170012	5	BLV3	AM	AUG	40.8424	-78.132	Y	Hymenoptera	Apidae	Bombus	Bombus.impatiens	DR	DR.SD	female
2017	9.74	183.01	170013	5	BLV3	AM	AUG	40.8424	-78.132	Y	Hymenoptera	Apidae	Bombus	Bombus.impatiens	BR	DR.SD	female
2017	9.74	183.01	170014	5	BLV3	AM	AUG	40.8424	-78.132	Y	Hymenoptera	Apidae	Bombus	Bombus.impatiens	BR	DR.SD	female
2017	9.74	183.01	170015	5	BLV3	AM	AUG	40.8424	-78.132	Y	Hymenoptera	Apidae	Bombus	Bombus.impatiens	DR	DR.SD	female
2017	9.74	183.01	170016	5	BLV3	AM	AUG	40.8424	-78.132	Y	Hymenoptera	Apidae	Bombus	Bombus.impatiens	DR	DR.SD	female
2017	9.74	183.01	170017	5	BLV3	AM	AUG	40.8424	-78.132	Y	Hymenoptera	Apidae	Bombus	Bombus.impatiens	BR	DR.SD	female
2017	9.74	183.01	170018	5	BLV3	AM	AUG	40.8424	-78.132	Y	Hymenoptera	Apidae	Bombus	Bombus.impatiens	DR	DR.SD	female
2017	9.74	183.01	170019	5	BLV3	AM	AUG	40.8424	-78.132	Y	Hymenoptera	Apidae	Bombus	Bombus.impatiens	DR	DR.SD	female
2017	9.74	183.01	170020	5	BLV3	AM	AUG	40.8424	-78.132	Y	Hymenoptera	Apidae	Bombus	Bombus.impatiens	BR	DR.SD	female
2017	9.74	183.01	170021	5	BLV3	AM	AUG	40.8424	-78.132	Y	Hymenoptera	Apidae	Bombus	Bombus.impatiens	DR	DR.SD	female
2017	9.74	183.01	170022	5	BLV3	AM	AUG	40.8424	-78.132	Y	Hymenoptera	Apidae	Bombus	Bombus.impatiens	BR	DR.SD	female
2017	9.74	183.01	170023	5	BLV3	AM	AUG	40.8424	-78.132	Y	Hymenoptera	Apidae	Bombus	Bombus.impatiens	DR	DR.SD	female
2017	9.74	183.01	170024	5	BLV3	AM	AUG	40.8424	-78.132	Y	Hymenoptera	Apidae	Bombus	Bombus.impatiens	DR	DR.SD	female
2017	9.74	183.01	170026	5	BLV3	AM	AUG	40.8424	-78.132	Y	Hymenoptera	Apidae	Bombus	Bombus.impatiens	DR	DR.SD	female
2017	9.74	183.01	170027	5	BLV3	AM	AUG	40.8424	-78.132	Y	Hymenoptera	Apidae	Bombus	Bombus.impatiens	BR	DR.SD	female
2017	9.74	183.01	170028	5	BLV3	AM	AUG	40.8424	-78.132	Y	Hymenoptera	Apidae	Bombus	Bombus.impatiens	BR	DR.SD	female
2017	9.74	183.01	170029	5	BLV3	AM	AUG	40.8424	-78.132	Y	Hymenoptera	Apidae	Bombus	Bombus.impatiens	DR	DR.SD	female
2017	9.74	183.01	170031	5	BLV3	AM	AUG	40.8424	-78.132	Y	Hymenoptera	Apidae	Bombus	Bombus.impatiens	BR	DR.SD	female
2017	9.74	183.01	170032	5	BLV3	AM	AUG	40.8424	-78.132	Y	Hymenoptera	Apidae	Bombus	Bombus.impatiens	BR	DR.SD	female
2017	9.74	183.01	170033	5	BLV3	AM	AUG	40.8424	-78.132	Y	Hymenoptera	Apidae	Bombus	Bombus.impatiens	DR	DR.SD	female
2017	9.74	183.01	170034	5	BLV3	AM	AUG	40.8424	-78.132	Y	Hymenoptera	Apidae	Bombus	Bombus.impatiens	BR	DR.SD	female
2017	9.74	183.01	170035	5	BLV3	AM	AUG	40.8424	-78.132	Y	Hymenoptera	Apidae	Bombus	Bombus.impatiens	BR	DR.SD	female
2017	9.74	183.01	170036	5	BLV3	AM	AUG	40.8424	-78.132	Y	Hymenoptera	Apidae	Bombus	Bombus.impatiens	BR	DR.SD	female
2017	9.74	183.01	170042	5	BLV3	AM	AUG	40.8424	-78.132	Y	Hymenoptera	Apidae	Bombus	Bombus.impatiens	BR	DR.SD	female
2017	9.74	183.01	170044	5	BLV3	PM	AUG	40.8424	-78.132	Y	Hymenoptera	Apidae	Bombus	Bombus.impatiens	CE	DR.SD	female
2017	9.74	183.01	170045	5	BLV3	PM	AUG	40.8424	-78.132	Y	Hymenoptera	Apidae	Bombus	Bombus.impatiens	CE	DR.SD	female
2017	9.74	183.01	170046	5	BLV3	PM	AUG	40.8424	-78.132	Y	Hymenoptera	Apidae	Bombus	Bombus.impatiens	JB	DR.SD	female
2017	9.74	183.01	170047	5	BLV3	PM	AUG	40.8424	-78.132	Y	Hymenoptera	Apidae	Bombus	Bombus.impatiens	CE	DR.SD	female
2017	9.74	183.01	170049	5	BLV3	PM	AUG	40.8424	-78.132	Y	Hymenoptera	Apidae	Bombus	Bombus.impatiens	JB	DR.SD	female
2017	9.74	183.01	170050	5	BLV3	PM	AUG	40.8424	-78.132	Y	Hymenoptera	Apidae	Bombus	Bombus.impatiens	CE	DR.SD	female
2017	9.74	183.01	170051	5	BLV3	PM	AUG	40.8424	-78.132	Y	Hymenoptera	Apidae	Bombus	Bombus.impatiens	JB	DR.SD	female
2017	9.74	183.01	170052	5	BLV3	PM	AUG	40.8424	-78.132	Y	Hymenoptera	Apidae	Bombus	Bombus.impatiens	JB	DR.SD	female
2017	9.74	183.01	170055	5	BLV3	PM	AUG	40.8424	-78.132	Y	Hymenoptera	Apidae	Bombus	Bombus.impatiens	CE	DR.SD	female
2017	9.74	183.01	170056	5	BLV3	PM	AUG	40.8424	-78.132	Y	Hymenoptera	Apidae	Bombus	Bombus.impatiens	JB	DR.SD	female
2017	9.74	183.01	170057	5	BLV3	PM	AUG	40.8424	-78.132	Y	Hymenoptera	Apidae	Bombus	Bombus.impatiens	JB	DR.SD	female
2017	9.74	183.01	170058	5	BLV3	PM	AUG	40.8424	-78.132	Y	Hymenoptera	Apidae	Bombus	Bombus.impatiens	JB	DR.SD	female
2017	9.74	183.01	170059	5	BLV3	PM	AUG	40.8424	-78.132	Y	Hymenoptera	Apidae	Bombus	Bombus.impatiens	CE	DR.SD	female
2017	9.74	183.01	170060	5	BLV3	PM	AUG	40.8424	-78.132	Y	Hymenoptera	Apidae	Bombus	Bombus.impatiens	CE	DR.SD	female
2017	9.74	183.01	170064	5	BLV3	PM	AUG	40.8424	-78.132	Y	Hymenoptera	Apidae	Bombus	Bombus.impatiens	JB	DR.SD	female
2017	9.74	183.01	170065	5	BLV3	PM	AUG	40.8424	-78.132	Y	Hymenoptera	Apidae	Bombus	Bombus.impatiens	JB	DR.SD	female
2017	9.74	183.01	170066	5	BLV3	PM	AUG	40.8424	-78.132	Y	Hymenoptera	Apidae	Bombus	Bombus.impatiens	CE	DR.SD	female
2017	9.74	183.01	170067	5	BLV3	PM	AUG	40.8424	-78.132	Y	Hymenoptera	Apidae	Bombus	Bombus.impatiens	CE	DR.SD	female
2017	9.74	183.01	170069	5	BLV3	PM	AUG	40.8424	-78.132	Y	Hymenoptera	Apidae	Bombus	Bombus.impatiens	JB	DR.SD	female
2017	9.74	183.01	170073	5	BLV3	PM	AUG	40.8424	-78.132	Y	Hymenoptera	Apidae	Bombus	Bombus.impatiens	CE	DR.SD	female
2017	9.74	183.01	170075	5	BLV3	PM	AUG	40.8424	-78.132	Y	Hymenoptera	Apidae	Bombus	Bombus.impatiens	CE	DR.SD	female
2017	9.74	183.01	170076	5	BLV3	PM	AUG	40.8424	-78.132	Y	Hymenoptera	Apidae	Bombus	Bombus.impatiens	JB	DR.SD	female
2017	9.74	183.01	170077	5	BLV3	PM	AUG	40.8424	-78.132	Y	Hymenoptera	Apidae	Bombus	Bombus.impatiens	JB	DR.SD	female
2017	9.74	183.01	170079	5	BLV3	PM	AUG	40.8424	-78.132	Y	Hymenoptera	Apidae	Bombus	Bombus.impatiens	CE	DR.SD	female
2017	9.74	183.01	170080	5	BLV3	PM	AUG	40.8424	-78.132	Y	Hymenoptera	Apidae	Bombus	Bombus.impatiens	CE	DR.SD	female
2017	9.74	183.01	170081	5	BLV3	PM	AUG	40.8424	-78.132	Y	Hymenoptera	Apidae	Bombus	Bombus.impatiens	CE	DR.SD	female
2017	9.74	183.01	170082	5	BLV3	PM	AUG	40.8424	-78.132	Y	Hymenoptera	Apidae	Bombus	Bombus.impatiens	JB	DR.SD	female
2017	9.74	183.01	170083	5	BLV3	PM	AUG	40.8424	-78.132	Y	Hymenoptera	Apidae	Bombus	Bombus.impatiens	JB	DR.SD	female
2017	9.74	183.01	170085	5	BLV3	PM	AUG	40.8424	-78.132	Y	Hymenoptera	Apidae	Bombus	Bombus.impatiens	JB	DR.SD	female
2017	9.74	183.01	170086	5	BLV3	PM	AUG	40.8424	-78.132	Y	Hymenoptera	Apidae	Bombus	Bombus.impatiens	JB	DR.SD	female
2017	9.74	183.01	170088	5	BLV3	PM	AUG	40.8424	-78.132	Y	Hymenoptera	Apidae	Bombus	Bombus.impatiens	CE	DR.SD	female
2017	9.74	183.01	170089	5	BLV3	PM	AUG	40.8424	-78.132	Y	Hymenoptera	Apidae	Bombus	Bombus.impatiens	JB	DR.SD	female
2017	9.74	183.01	170090	5	BLV3	PM	AUG	40.8424	-78.132	Y	Hymenoptera	Apidae	Bombus	Bombus.impatiens	CE	DR.SD	female
2017	9.74	183.01	170091	5	BLV3	PM	AUG	40.8424	-78.132	Y	Hymenoptera	Apidae	Bombus	Bombus.impatiens	JB	DR.SD	female
2017	9.74	183.01	170093	5	BLV3	PM	AUG	40.8424	-78.132	Y	Hymenoptera	Apidae	Bombus	Bombus.impatiens	JB	DR.SD	female
2017	9.74	183.01	170094	5	BLV3	PM	AUG	40.8424	-78.132	Y	Hymenoptera	Apidae	Bombus	Bombus.impatiens	CE	DR.SD	female
2017	9.74	183.01	170095	5	BLV3	PM	AUG	40.8424	-78.132	Y	Hymenoptera	Apidae	Bombus	Bombus.impatiens	JB	DR.SD	female
2017	9.74	183.01	170096	5	BLV3	PM	AUG	40.8424	-78.132	Y	Hymenoptera	Apidae	Bombus	Bombus.impatiens	CE	DR.SD	female
2017	9.74	183.01	170098	5	BLV3	PM	AUG	40.8424	-78.132	Y	Hymenoptera	Apidae	Bombus	Bombus.impatiens	JB	DR.SD	female
2017	9.74	183.01	170100	5	BLV3	PM	AUG	40.8424	-78.132	Y	Hymenoptera	Apidae	Bombus	Bombus.impatiens	CE	DR.SD	female
2017	9.74	183.01	170101	5	BLV3	PM	AUG	40.8424	-78.132	Y	Hymenoptera	Apidae	Bombus	Bombus.impatiens	CE	DR.SD	female
2017	9.74	183.01	170102	5	BLV3	PM	AUG	40.8424	-78.132	Y	Hymenoptera	Apidae	Bombus	Bombus.impatiens	CE	DR.SD	female
2017	9.74	183.01	170103	5	BLV3	PM	AUG	40.8424	-78.132	Y	Hymenoptera	Apidae	Bombus	Bombus.impatiens	CE	DR.SD	female
2017	9.74	183.01	170104	5	BLV3	PM	AUG	40.8424	-78.132	Y	Hymenoptera	Apidae	Bombus	Bombus.impatiens	CE	DR.SD	female
2017	9.74	183.01	170105	5	BLV3	PM	AUG	40.8424	-78.132	Y	Hymenoptera	Apidae	Bombus	Bombus.impatiens	CE	DR.SD	female
2017	9.74	183.01	170107	5	BLV3	PM	AUG	40.8424	-78.132	Y	Hymenoptera	Apidae	Bombus	Bombus.impatiens	CE	DR.SD	female
2017	9.74	183.01	170109	5	BLV3	PM	AUG	40.8424	-78.132	Y	Hymenoptera	Apidae	Bombus	Bombus.impatiens	CE	DR.SD	female
2017	9.74	183.01	170110	5	BLV3	PM	AUG	40.8424	-78.132	Y	Hymenoptera	Apidae	Bombus	Bombus.impatiens	JB	DR.SD	female
2017	9.74	183.01	170111	5	BLV3	PM	AUG	40.8424	-78.132	Y	Hymenoptera	Apidae	Bombus	Bombus.impatiens	CE	DR.SD	female
2017	9.74	183.01	170113	5	BLV3	PM	AUG	40.8424	-78.132	Y	Hymenoptera	Apidae	Bombus	Bombus.impatiens	JB	DR.SD	female
2017	9.74	183.01	170114	5	BLV3	PM	AUG	40.8424	-78.132	Y	Hymenoptera	Apidae	Bombus	Bombus.impatiens	CE	DR.SD	female
2017	9.74	183.01	170115	5	BLV3	PM	AUG	40.8424	-78.132	Y	Hymenoptera	Apidae	Bombus	Bombus.impatiens	JB	DR.SD	female
2017	9.74	183.01	170116	5	BLV3	PM	AUG	40.8424	-78.132	Y	Hymenoptera	Apidae	Bombus	Bombus.impatiens	JB	DR.SD	female
2017	9.74	183.01	170117	5	BLV3	PM	AUG	40.8424	-78.132	Y	Hymenoptera	Apidae	Bombus	Bombus.impatiens	CE	DR.SD	female
2017	9.74	183.01	170118	5	BLV3	PM	AUG	40.8424	-78.132	Y	Hymenoptera	Apidae	Bombus	Bombus.impatiens	JB	DR.SD	female
2017	9.74	183.01	170119	5	BLV3	PM	AUG	40.8424	-78.132	Y	Hymenoptera	Apidae	Bombus	Bombus.impatiens	CE	DR.SD	female
2017	9.74	183.01	170120	5	BLV3	PM	AUG	40.8424	-78.132	Y	Hymenoptera	Apidae	Bombus	Bombus.impatiens	JB	DR.SD	female
2017	9.74	183.01	170122	5	BLV3	PM	AUG	40.8424	-78.132	Y	Hymenoptera	Apidae	Bombus	Bombus.impatiens	JB	DR.SD	female
2017	9.74	183.01	170123	5	BLV3	PM	AUG	40.8424	-78.132	Y	Hymenoptera	Apidae	Bombus	Bombus.impatiens	CE	DR.SD	female
2017	9.74	183.01	170124	5	BLV3	PM	AUG	40.8424	-78.132	Y	Hymenoptera	Apidae	Bombus	Bombus.impatiens	JB	DR.SD	female
2017	9.74	183.01	170125	5	BLV3	PM	AUG	40.8424	-78.132	Y	Hymenoptera	Apidae	Bombus	Bombus.impatiens	CE	DR.SD	female
2017	9.74	183.01	170126	5	BLV3	PM	AUG	40.8424	-78.132	Y	Hymenoptera	Apidae	Bombus	Bombus.impatiens	CE	DR.SD	female
2017	9.74	183.01	170129	5	BLV3	PM	AUG	40.8424	-78.132	Y	Hymenoptera	Apidae	Bombus	Bombus.impatiens	CE	DR.SD	female
2017	9.74	183.01	170131	5	BLV3	PM	AUG	40.8424	-78.132	Y	Hymenoptera	Apidae	Bombus	Bombus.impatiens	CE	DR.SD	female
2017	9.74	183.01	170133	5	BLV3	PM	AUG	40.8424	-78.132	Y	Hymenoptera	Apidae	Bombus	Bombus.impatiens	CE	DR.SD	male
2017	9.74	183.01	170134	5	BLV3	PM	AUG	40.8424	-78.132	Y	Hymenoptera	Apidae	Bombus	Bombus.impatiens	JB	DR.SD	female
2017	9.74	183.01	170135	5	BLV3	PM	AUG	40.8424	-78.132	Y	Hymenoptera	Apidae	Bombus	Bombus.impatiens	CE	DR.SD	female
2017	9.74	183.01	170136	5	BLV3	PM	AUG	40.8424	-78.132	Y	Hymenoptera	Apidae	Bombus	Bombus.impatiens	JB	DR.SD	female
2017	9.74	183.01	170137	5	BLV3	PM	AUG	40.8424	-78.132	Y	Hymenoptera	Apidae	Bombus	Bombus.impatiens	JB	DR.SD	female
2017	9.74	183.01	170138	5	BLV3	PM	AUG	40.8424	-78.132	Y	Hymenoptera	Apidae	Bombus	Bombus.impatiens	CE	DR.SD	female
2017	9.74	183.01	170139	5	BLV3	PM	AUG	40.8424	-78.132	Y	Hymenoptera	Apidae	Bombus	Bombus.impatiens	CE	DR.SD	female
2017	9.74	183.01	170143	5	BLV3	PM	AUG	40.8424	-78.132	Y	Hymenoptera	Apidae	Bombus	Bombus.impatiens	CE	DR.SD	female
2017	9.74	183.01	170070	5	BLV3	PM	AUG	40.8424	-78.132	Y	Hymenoptera	Apidae	Bombus	Bombus.vagans	JB	HS.SD	female
2017	9.74	183.01	170072	5	BLV3	PM	AUG	40.8424	-78.132	Y	Hymenoptera	Apidae	Bombus	Bombus.vagans	JB	DR.SD	female
2017	9.74	183.01	170132	5	BLV3	PM	AUG	40.8424	-78.132	Y	Hymenoptera	Apidae	Bombus	Bombus.vagans	CE	DR.SD	female
2017	9.74	183.01	169972	5	BLV3	AM	AUG	40.8424	-78.132	Y	Hymenoptera	Apidae	Ceratina	Ceratina.dupla	DR	HS.SD	female
2017	9.74	183.01	169997	5	BLV3	AM	AUG	40.8424	-78.132	Y	Hymenoptera	Apidae	Ceratina	Ceratina.dupla	BR	HS.SD	female
2017	9.74	183.01	169999	5	BLV3	AM	AUG	40.8424	-78.132	Y	Hymenoptera	Apidae	Ceratina	Ceratina.dupla	DR	HS.SD	female
2017	9.74	183.01	170084	5	BLV3	PM	AUG	40.8424	-78.132	Y	Hymenoptera	Apidae	Ceratina	Ceratina.dupla	JB	HS.SD	female
2017	9.74	183.01	170141	5	BLV3	PM	AUG	40.8424	-78.132	Y	Hymenoptera	Apidae	Ceratina	Ceratina.sp.	JB	SD	female
2017	9.74	183.01	170097	5	BLV3	PM	AUG	40.8424	-78.132	Y	Hymenoptera	Apidae	Ceratina	Ceratina.strenua	JB	HS.SD	female
2017	9.74	183.01	170025	5	BLV3	AM	AUG	40.8424	-78.132	Y	Hymenoptera	Apidae	Xylocopa	Xylocopa.virginica	BR	HS	female
2017	9.74	183.01	170054	5	BLV3	PM	AUG	40.8424	-78.132	Y	Hymenoptera	Colletidae	Hylaeus	Hylaeus.mesillae	JB	HS.SD	male
2017	9.74	183.01	170099	5	BLV3	PM	AUG	40.8424	-78.132	Y	Hymenoptera	Colletidae	Hylaeus	Hylaeus.modestus	JB	HS.SD	male
2017	9.74	183.01	170063	5	BLV3	PM	AUG	40.8424	-78.132	Y	Hymenoptera	Halictidae	Augochlora	Augochlora.pura	JB	HS.SD	female
2017	9.74	183.01	169987	5	BLV3	AM	AUG	40.8424	-78.132	Y	Hymenoptera	Halictidae	Halictus	Halictus.confusus	DR	HS.SD	male
2017	9.74	183.01	169970	5	BLV3	AM	AUG	40.8424	-78.132	Y	Hymenoptera	Halictidae	Halictus	Halictus.ligatus	DR	HS.SD	female
2017	9.74	183.01	169973	5	BLV3	AM	AUG	40.8424	-78.132	Y	Hymenoptera	Halictidae	Halictus	Halictus.ligatus	DR	HS.SD	female
2017	9.74	183.01	170008	5	BLV3	AM	AUG	40.8424	-78.132	Y	Hymenoptera	Halictidae	Halictus	Halictus.ligatus	DR	HS.SD	female
2017	9.74	183.01	170061	5	BLV3	PM	AUG	40.8424	-78.132	Y	Hymenoptera	Halictidae	Halictus	Halictus.ligatus	CE	HS.SD	female
2017	9.74	183.01	169971	5	BLV3	AM	AUG	40.8424	-78.132	Y	Hymenoptera	Megachilidae	Coelioxys	Coelioxys.rufitarsis	DR	HS.SD	male
2017	9.74	183.01	170112	5	BLV3	PM	AUG	40.8424	-78.132	Y	Hymenoptera	Megachilidae	Hoplitis	Hoplitis.producta	JB	HS.SD	female
2017	9.74	183.01	170087	5	BLV3	PM	AUG	40.8424	-78.132	Y	Hymenoptera	Megachilidae	Megachile	Megachile.gemula	CE	HS.SD	male
2017	9.74	183.01	170039	5	BLV3	AM	AUG	40.8424	-78.132	Y	Hymenoptera	Megachilidae	Megachile	Megachile.inimica	BR	HS.SD	male
2017	9.74	183.01	170006	5	BLV3	AM	AUG	40.8424	-78.132	Y	Hymenoptera	Megachilidae	Megachile	Megachile.relativa	DR	HS.SD	male
2017	249.66	466.04	164055	1	F2	PM	AUG	40.8698	-78.152	Y	Hymenoptera	Andrenidae	Andrena	Andrena.hirticincta	CE	HS.SD	male
2017	249.66	466.04	164060	1	F2	PM	AUG	40.8698	-78.152	Y	Hymenoptera	Andrenidae	Andrena	Andrena.nubecula	CE	HS.SD	female
2017	249.66	466.04	164023	1	F2	AM	AUG	40.8698	-78.152	Y	Hymenoptera	Apidae	Bombus	Bombus.impatiens	BR	DR.SD	female
2017	249.66	466.04	164028	1	F2	AM	AUG	40.8698	-78.152	Y	Hymenoptera	Apidae	Bombus	Bombus.impatiens	BR	DR.SD	female
2017	249.66	466.04	164036	1	F2	AM	AUG	40.8698	-78.152	Y	Hymenoptera	Apidae	Bombus	Bombus.impatiens	JB	DR.SD	female
2017	249.66	466.04	164049	1	F2	PM	AUG	40.8698	-78.152	Y	Hymenoptera	Apidae	Bombus	Bombus.impatiens	MH	DR.SD	female
2017	249.66	466.04	164050	1	F2	PM	AUG	40.8698	-78.152	Y	Hymenoptera	Apidae	Bombus	Bombus.impatiens	MH	DR.SD	female
2017	249.66	466.04	164088	1	F2	PM	AUG	40.8698	-78.152	Y	Hymenoptera	Apidae	Bombus	Bombus.impatiens	MH	DR.SD	female
2017	249.66	466.04	164081	1	F2	PM	AUG	40.8698	-78.152	Y	Hymenoptera	Apidae	Ceratina	Ceratina.sp.	CE	SD	male
2017	249.66	466.04	164066	1	F2	PM	AUG	40.8698	-78.152	Y	Hymenoptera	Apidae	Epeolus	Epeolus.scutellaris	MH	HS.SD	male
2017	249.66	466.04	164054	1	F2	PM	AUG	40.8698	-78.152	Y	Hymenoptera	Apidae	Melissodes	Melissodes.druriellus	CE	SD	male
2017	249.66	466.04	164070	1	F2	PM	AUG	40.8698	-78.152	Y	Hymenoptera	Apidae	Nomada	Nomada.vicina	CE	HS.SD	male
2017	249.66	466.04	164030	1	F2	AM	AUG	40.8698	-78.152	Y	Hymenoptera	Colletidae	Colletes	Colletes.simulans	JB	HS.SD	male
2017	249.66	466.04	164047	1	F2	AM	AUG	40.8698	-78.152	Y	Hymenoptera	Colletidae	Hylaeus	Hylaeus.affinis/modestus	JB	HS.SD	female
2017	249.66	466.04	164051	1	F2	PM	AUG	40.8698	-78.152	Y	Hymenoptera	Colletidae	Hylaeus	Hylaeus.mesillae	CE	HS.SD	male
2017	249.66	466.04	164064	1	F2	PM	AUG	40.8698	-78.152	Y	Hymenoptera	Colletidae	Hylaeus	Hylaeus.mesillae	MH	HS.SD	male
2017	249.66	466.04	164075	1	F2	PM	AUG	40.8698	-78.152	Y	Hymenoptera	Colletidae	Hylaeus	Hylaeus.mesillae	CE	HS.SD	female
2017	249.66	466.04	164090	1	F2	PM	AUG	40.8698	-78.152	Y	Hymenoptera	Colletidae	Hylaeus	Hylaeus.mesillae	MH	HS.SD	male
2017	249.66	466.04	164067	1	F2	PM	AUG	40.8698	-78.152	Y	Hymenoptera	Halictidae	Augochlora	Augochlora.pura	CE	HS.SD	female
2017	249.66	466.04	164057	1	F2	PM	AUG	40.8698	-78.152	Y	Hymenoptera	Halictidae	Augochlorella	Augochlorella.aurata	CE	HS.SD	female
2017	249.66	466.04	164078	1	F2	PM	AUG	40.8698	-78.152	Y	Hymenoptera	Halictidae	Lasioglossum	Lasioglossum.apocyni	CE	SD	female
2017	249.66	466.04	164024	1	F2	AM	AUG	40.8698	-78.152	Y	Hymenoptera	Halictidae	Lasioglossum	Lasioglossum.cressonii	BR	SD	male
2017	249.66	466.04	164083	1	F2	PM	AUG	40.8698	-78.152	Y	Hymenoptera	Halictidae	Sphecodes	Sphecodes.sp.	MH	HS.SD	male
2017	0	0	170270	6	HC1	AM	AUG	40.8411	-78.1304	Y	Hymenoptera	Apidae	Apis	Apis.mellifera	CE	HS.SD	NA
2017	0	0	170276	6	HC1	AM	AUG	40.8411	-78.1304	Y	Hymenoptera	Apidae	Bombus	Bombus.impatiens	CE	DR.SD	female
2017	0	0	170282	6	HC1	AM	AUG	40.8411	-78.1304	Y	Hymenoptera	Apidae	Bombus	Bombus.impatiens	CM	DR.SD	female
2017	0	0	170292	6	HC1	PM	AUG	40.8411	-78.1304	Y	Hymenoptera	Apidae	Bombus	Bombus.perplexus	BR	DR.SD	male
2017	0	0	170267	6	HC1	AM	AUG	40.8411	-78.1304	Y	Hymenoptera	Apidae	Ceratina	Ceratina.calcarata	CE	HS.SD	female
2017	0	0	170255	6	HC1	AM	AUG	40.8411	-78.1304	Y	Hymenoptera	Apidae	Ceratina	Ceratina.dupla	CM	HS.SD	female
2017	0	0	170271	6	HC1	AM	AUG	40.8411	-78.1304	Y	Hymenoptera	Apidae	Ceratina	Ceratina.dupla	CE	HS.SD	female
2017	0	0	170285	6	HC1	PM	AUG	40.8411	-78.1304	Y	Hymenoptera	Apidae	Ceratina	Ceratina.mikmaqi	MH	SD	female
2017	0	0	170272	6	HC1	AM	AUG	40.8411	-78.1304	Y	Hymenoptera	Colletidae	Hylaeus	Hylaeus.affinis/modestus	CE	HS.SD	female
2017	0	0	170283	6	HC1	AM	AUG	40.8411	-78.1304	Y	Hymenoptera	Colletidae	Hylaeus	Hylaeus.affinis/modestus	CM	SD	female
2017	0	0	170262	6	HC1	AM	AUG	40.8411	-78.1304	Y	Hymenoptera	Colletidae	Hylaeus	Hylaeus.mesillae	CE	HS.SD	male
2017	0	0	170277	6	HC1	AM	AUG	40.8411	-78.1304	Y	Hymenoptera	Colletidae	Hylaeus	Hylaeus.mesillae	CE	HS.SD	female
2017	0	0	170278	6	HC1	AM	AUG	40.8411	-78.1304	Y	Hymenoptera	Colletidae	Hylaeus	Hylaeus.modestus	CE	HS.SD	male
2017	0	0	170268	6	HC1	AM	AUG	40.8411	-78.1304	Y	Hymenoptera	Halictidae	Augochlorella	Augochlorella.aurata	CM	HS.SD	female
2017	0	0	170260	6	HC1	AM	AUG	40.8411	-78.1304	Y	Hymenoptera	Halictidae	Augochloropsis	Augochloropsis.metallica.fulgida	CM	HS.SD	male
2017	0	0	170286	6	HC1	PM	AUG	40.8411	-78.1304	Y	Hymenoptera	Halictidae	Augochloropsis	Augochloropsis.metallica.fulgida	BR	HS.SD	male
2017	0	0	170288	6	HC1	PM	AUG	40.8411	-78.1304	Y	Hymenoptera	Halictidae	Augochloropsis	Augochloropsis.metallica.fulgida	BR	HS.SD	female
2017	0	0	170289	6	HC1	PM	AUG	40.8411	-78.1304	Y	Hymenoptera	Halictidae	Augochloropsis	Augochloropsis.metallica.fulgida	BR	HS.SD	male
2017	0	0	170298	6	HC1	PM	AUG	40.8411	-78.1304	Y	Hymenoptera	Halictidae	Augochloropsis	Augochloropsis.metallica.fulgida	MH	HS.SD	female
2017	0	0	170300	6	HC1	PM	AUG	40.8411	-78.1304	Y	Hymenoptera	Halictidae	Augochloropsis	Augochloropsis.metallica.fulgida	BR	HS.SD	male
2017	0	0	170302	6	HC1	PM	AUG	40.8411	-78.1304	Y	Hymenoptera	Halictidae	Augochloropsis	Augochloropsis.metallica.fulgida	BR	HS.SD	male
2017	0	0	170280	6	HC1	AM	AUG	40.8411	-78.1304	Y	Hymenoptera	Halictidae	Lasioglossum	Lasioglossum.laevissimum	CM	SD	female
2017	0	0	170259	6	HC1	AM	AUG	40.8411	-78.1304	Y	Hymenoptera	Halictidae	Sphecodes	Sphecodes.galerus	CM	SD	female
2017	0	0	170287	6	HC1	PM	AUG	40.8411	-78.1304	Y	Hymenoptera	Megachilidae	Coelioxys	Coelioxys.modesta	MH	HS.SD	female
2017	2.33	0	169530	4	MH1	AM	AUG	40.8436	-78.1334	Y	Hymenoptera	Apidae	Bombus	Bombus.impatiens	JB	DR.SD	female
2017	2.33	0	169536	4	MH1	AM	AUG	40.8436	-78.1334	Y	Hymenoptera	Apidae	Bombus	Bombus.impatiens	MH	DR.SD	female
2017	2.33	0	169531	4	MH1	AM	AUG	40.8436	-78.1334	Y	Hymenoptera	Apidae	Epeolus	Epeolus.scutellaris	MH	HS.SD	female
2017	2.33	0	169585	4	MH1	PM	AUG	40.8436	-78.1334	Y	Hymenoptera	Apidae	Epeolus	Epeolus.scutellaris	CM	HS.SD	male
2017	2.33	0	169579	4	MH1	PM	AUG	40.8436	-78.1334	Y	Hymenoptera	Halictidae	Halictus	Halictus.ligatus	CM	HS.SD	male
2017	2.33	0	169529	4	MH1	AM	AUG	40.8436	-78.1334	Y	Hymenoptera	Halictidae	Lasioglossum	Lasioglossum.hitchensi	JB	SD	female
2017	2.33	0	169562	4	MH1	PM	AUG	40.8436	-78.1334	Y	Hymenoptera	Halictidae	Sphecodes	Sphecodes.sp.	DR	HS.SD	male
2017	9.31	1.17	174847	3	MH3	AM	AUG	40.8569	-78.1486	Y	Hymenoptera	Andrenidae	Andrena	Andrena.hirticincta	CM	HS.SD	male
2017	9.31	1.17	174874	3	MH3	PM	AUG	40.8569	-78.1486	Y	Hymenoptera	Andrenidae	Andrena	Andrena.hirticincta	BR	HS.SD	male
2017	9.31	1.17	174918	3	MH3	PM	AUG	40.8569	-78.1486	Y	Hymenoptera	Andrenidae	Andrena	Andrena.virginiana	BR	HS.SD	female
2017	9.31	1.17	174951	3	MH3	PM	AUG	40.8569	-78.1486	Y	Hymenoptera	Andrenidae	Andrena	Andrena.virginiana	BR	HS.SD	female
2017	9.31	1.17	174861	3	MH3	AM	AUG	40.8569	-78.1486	Y	Hymenoptera	Apidae	Apis	Apis.mellifera	MH	HS.SD	NA
2017	9.31	1.17	174947	3	MH3	PM	AUG	40.8569	-78.1486	Y	Hymenoptera	Apidae	Apis	Apis.mellifera	BR	HS.SD	female
2017	9.31	1.17	174903	3	MH3	PM	AUG	40.8569	-78.1486	Y	Hymenoptera	Apidae	Bombus	Bombus.fervidus	BR	HS.SD	female
2017	9.31	1.17	174917	3	MH3	PM	AUG	40.8569	-78.1486	Y	Hymenoptera	Apidae	Bombus	Bombus.fervidus	DR	HS.SD	male
2017	9.31	1.17	174843	3	MH3	AM	AUG	40.8569	-78.1486	Y	Hymenoptera	Apidae	Bombus	Bombus.impatiens	MH	DR.SD	female
2017	9.31	1.17	174844	3	MH3	AM	AUG	40.8569	-78.1486	Y	Hymenoptera	Apidae	Bombus	Bombus.impatiens	MH	DR.SD	female
2017	9.31	1.17	174850	3	MH3	AM	AUG	40.8569	-78.1486	Y	Hymenoptera	Apidae	Bombus	Bombus.impatiens	CM	DR.SD	female
2017	9.31	1.17	174853	3	MH3	AM	AUG	40.8569	-78.1486	Y	Hymenoptera	Apidae	Bombus	Bombus.impatiens	CM	DR.SD	male
2017	9.31	1.17	174854	3	MH3	AM	AUG	40.8569	-78.1486	Y	Hymenoptera	Apidae	Bombus	Bombus.impatiens	CM	DR.SD	female
2017	9.31	1.17	174858	3	MH3	AM	AUG	40.8569	-78.1486	Y	Hymenoptera	Apidae	Bombus	Bombus.impatiens	CM	DR.SD	female
2017	9.31	1.17	174860	3	MH3	AM	AUG	40.8569	-78.1486	Y	Hymenoptera	Apidae	Bombus	Bombus.impatiens	CM	DR.SD	female
2017	9.31	1.17	174863	3	MH3	AM	AUG	40.8569	-78.1486	Y	Hymenoptera	Apidae	Bombus	Bombus.impatiens	CM	DR.SD	female
2017	9.31	1.17	174864	3	MH3	AM	AUG	40.8569	-78.1486	Y	Hymenoptera	Apidae	Bombus	Bombus.impatiens	MH	DR.SD	female
2017	9.31	1.17	174865	3	MH3	AM	AUG	40.8569	-78.1486	Y	Hymenoptera	Apidae	Bombus	Bombus.impatiens	CM	DR.SD	female
2017	9.31	1.17	174866	3	MH3	AM	AUG	40.8569	-78.1486	Y	Hymenoptera	Apidae	Bombus	Bombus.impatiens	MH	DR.SD	female
2017	9.31	1.17	174882	3	MH3	PM	AUG	40.8569	-78.1486	Y	Hymenoptera	Apidae	Bombus	Bombus.impatiens	BR	DR.SD	female
2017	9.31	1.17	174901	3	MH3	PM	AUG	40.8569	-78.1486	Y	Hymenoptera	Apidae	Bombus	Bombus.impatiens	DR	DR.SD	female
2017	9.31	1.17	174909	3	MH3	PM	AUG	40.8569	-78.1486	Y	Hymenoptera	Apidae	Bombus	Bombus.impatiens	BR	DR.SD	female
2017	9.31	1.17	174915	3	MH3	PM	AUG	40.8569	-78.1486	Y	Hymenoptera	Apidae	Bombus	Bombus.impatiens	DR	DR.SD	female
2017	9.31	1.17	174916	3	MH3	PM	AUG	40.8569	-78.1486	Y	Hymenoptera	Apidae	Bombus	Bombus.impatiens	DR	DR.SD	female
2017	9.31	1.17	174936	3	MH3	PM	AUG	40.8569	-78.1486	Y	Hymenoptera	Apidae	Bombus	Bombus.impatiens	DR	DR.SD	female
2017	9.31	1.17	174937	3	MH3	PM	AUG	40.8569	-78.1486	Y	Hymenoptera	Apidae	Bombus	Bombus.impatiens	DR	DR.SD	female
2017	9.31	1.17	174938	3	MH3	PM	AUG	40.8569	-78.1486	Y	Hymenoptera	Apidae	Bombus	Bombus.impatiens	BR	DR.SD	female
2017	9.31	1.17	174939	3	MH3	PM	AUG	40.8569	-78.1486	Y	Hymenoptera	Apidae	Bombus	Bombus.impatiens	DR	DR.SD	female
2017	9.31	1.17	174943	3	MH3	PM	AUG	40.8569	-78.1486	Y	Hymenoptera	Apidae	Bombus	Bombus.impatiens	BR	DR.SD	female
2017	9.31	1.17	174949	3	MH3	PM	AUG	40.8569	-78.1486	Y	Hymenoptera	Apidae	Bombus	Bombus.impatiens	BR	DR.SD	female
2017	9.31	1.17	174950	3	MH3	PM	AUG	40.8569	-78.1486	Y	Hymenoptera	Apidae	Bombus	Bombus.impatiens	DR	DR.SD	female
2017	9.31	1.17	174967	3	MH3	PM	AUG	40.8569	-78.1486	Y	Hymenoptera	Apidae	Bombus	Bombus.impatiens	DR	DR.SD	female
2017	9.31	1.17	174839	3	MH3	AM	AUG	40.8569	-78.1486	Y	Hymenoptera	Apidae	Bombus	Bombus.vagans	CM	DR.SD	female
2017	9.31	1.17	174862	3	MH3	AM	AUG	40.8569	-78.1486	Y	Hymenoptera	Apidae	Bombus	Bombus.vagans	CM	DR.SD	male
2017	9.31	1.17	174873	3	MH3	PM	AUG	40.8569	-78.1486	Y	Hymenoptera	Apidae	Bombus	Bombus.vagans	DR	DR.SD	female
2017	9.31	1.17	174878	3	MH3	PM	AUG	40.8569	-78.1486	Y	Hymenoptera	Apidae	Bombus	Bombus.vagans	DR	DR.SD	male
2017	9.31	1.17	174884	3	MH3	PM	AUG	40.8569	-78.1486	Y	Hymenoptera	Apidae	Bombus	Bombus.vagans	BR	DR.SD	male
2017	9.31	1.17	174919	3	MH3	PM	AUG	40.8569	-78.1486	Y	Hymenoptera	Apidae	Bombus	Bombus.vagans	BR	DR.SD	female
2017	9.31	1.17	174940	3	MH3	PM	AUG	40.8569	-78.1486	Y	Hymenoptera	Apidae	Bombus	Bombus.vagans	BR	DR.SD	female
2017	9.31	1.17	174941	3	MH3	PM	AUG	40.8569	-78.1486	Y	Hymenoptera	Apidae	Bombus	Bombus.vagans	BR	DR.SD	male
2017	9.31	1.17	174945	3	MH3	PM	AUG	40.8569	-78.1486	Y	Hymenoptera	Apidae	Bombus	Bombus.vagans	DR	DR.SD	male
2017	9.31	1.17	174948	3	MH3	PM	AUG	40.8569	-78.1486	Y	Hymenoptera	Apidae	Bombus	Bombus.vagans	DR	DR.SD	male
2017	9.31	1.17	174953	3	MH3	PM	AUG	40.8569	-78.1486	Y	Hymenoptera	Apidae	Bombus	Bombus.vagans	DR	DR.SD	female
2017	9.31	1.17	174965	3	MH3	PM	AUG	40.8569	-78.1486	Y	Hymenoptera	Apidae	Bombus	Bombus.vagans	BR	DR.SD	female
2017	9.31	1.17	174869	3	MH3	PM	AUG	40.8569	-78.1486	Y	Hymenoptera	Apidae	Ceratina	Ceratina.dupla	BR	HS.SD	male
2017	9.31	1.17	174896	3	MH3	PM	AUG	40.8569	-78.1486	Y	Hymenoptera	Apidae	Ceratina	Ceratina.dupla	BR	HS.SD	female
2017	9.31	1.17	174906	3	MH3	PM	AUG	40.8569	-78.1486	Y	Hymenoptera	Apidae	Ceratina	Ceratina.dupla	DR	HS.SD	female
2017	9.31	1.17	174908	3	MH3	PM	AUG	40.8569	-78.1486	Y	Hymenoptera	Apidae	Ceratina	Ceratina.dupla	DR	HS.SD	female
2017	9.31	1.17	174911	3	MH3	PM	AUG	40.8569	-78.1486	Y	Hymenoptera	Apidae	Ceratina	Ceratina.dupla	DR	HS.SD	female
2017	9.31	1.17	174912	3	MH3	PM	AUG	40.8569	-78.1486	Y	Hymenoptera	Apidae	Ceratina	Ceratina.dupla	BR	HS.SD	male
2017	9.31	1.17	174914	3	MH3	PM	AUG	40.8569	-78.1486	Y	Hymenoptera	Apidae	Ceratina	Ceratina.dupla	DR	HS.SD	female
2017	9.31	1.17	174883	3	MH3	PM	AUG	40.8569	-78.1486	Y	Hymenoptera	Apidae	Ceratina	Ceratina.mikmaqi	DR	HS.SD	female
2017	9.31	1.17	174942	3	MH3	PM	AUG	40.8569	-78.1486	Y	Hymenoptera	Apidae	Ceratina	Ceratina.mikmaqi	DR	HS.SD	female
2017	9.31	1.17	174852	3	MH3	AM	AUG	40.8569	-78.1486	Y	Hymenoptera	Apidae	Ceratina	Ceratina.strenua	MH	HS.SD	female
2017	9.31	1.17	174872	3	MH3	PM	AUG	40.8569	-78.1486	Y	Hymenoptera	Apidae	Ceratina	Ceratina.strenua	DR	HS.SD	female
2017	9.31	1.17	174952	3	MH3	PM	AUG	40.8569	-78.1486	Y	Hymenoptera	Apidae	Melissodes	Melissodes.sp.	BR	HS.SD	female
2017	9.31	1.17	174910	3	MH3	PM	AUG	40.8569	-78.1486	Y	Hymenoptera	Apidae	Nomada	Nomada.vicina	DR	HS.SD	male
2017	9.31	1.17	174875	3	MH3	PM	AUG	40.8569	-78.1486	Y	Hymenoptera	Colletidae	Colletes	Colletes.simulans	DR	SD	male
2017	9.31	1.17	174876	3	MH3	PM	AUG	40.8569	-78.1486	Y	Hymenoptera	Colletidae	Colletes	Colletes.simulans	BR	HS	male
2017	9.31	1.17	174881	3	MH3	PM	AUG	40.8569	-78.1486	Y	Hymenoptera	Colletidae	Colletes	Colletes.simulans	BR	HS.SD	male
2017	9.31	1.17	174954	3	MH3	PM	AUG	40.8569	-78.1486	Y	Hymenoptera	Colletidae	Colletes	Colletes.simulans	BR	HS.SD	male
2017	9.31	1.17	174841	3	MH3	AM	AUG	40.8569	-78.1486	Y	Hymenoptera	Colletidae	Hylaeus	Hylaeus.affinis/modestus	MH	HS.SD	female
2017	9.31	1.17	174845	3	MH3	AM	AUG	40.8569	-78.1486	Y	Hymenoptera	Colletidae	Hylaeus	Hylaeus.affinis/modestus	MH	HS.SD	female
2017	9.31	1.17	174855	3	MH3	AM	AUG	40.8569	-78.1486	Y	Hymenoptera	Colletidae	Hylaeus	Hylaeus.affinis/modestus	MH	HS.SD	female
2017	9.31	1.17	174870	3	MH3	PM	AUG	40.8569	-78.1486	Y	Hymenoptera	Colletidae	Hylaeus	Hylaeus.affinis/modestus	DR	HS.SD	female
2017	9.31	1.17	174879	3	MH3	PM	AUG	40.8569	-78.1486	Y	Hymenoptera	Colletidae	Hylaeus	Hylaeus.affinis/modestus	BR	HS.SD	female
2017	9.31	1.17	174900	3	MH3	PM	AUG	40.8569	-78.1486	Y	Hymenoptera	Colletidae	Hylaeus	Hylaeus.affinis/modestus	DR	HS.SD	female
2017	9.31	1.17	174935	3	MH3	PM	AUG	40.8569	-78.1486	Y	Hymenoptera	Colletidae	Hylaeus	Hylaeus.annulatus	DR	HS.SD	female
2017	9.31	1.17	174969	3	MH3	PM	AUG	40.8569	-78.1486	Y	Hymenoptera	Colletidae	Hylaeus	Hylaeus.annulatus	BR	HS.SD	female
2017	9.31	1.17	174902	3	MH3	PM	AUG	40.8569	-78.1486	Y	Hymenoptera	Colletidae	Hylaeus	Hylaeus.mesillae	DR	HS.SD	female
2017	9.31	1.17	174859	3	MH3	AM	AUG	40.8569	-78.1486	Y	Hymenoptera	Colletidae	Hylaeus	Hylaeus.modestus	CM	HS.SD	male
2017	9.31	1.17	174897	3	MH3	PM	AUG	40.8569	-78.1486	Y	Hymenoptera	Colletidae	Hylaeus	Hylaeus.modestus	BR	HS.SD	male
2017	9.31	1.17	174851	3	MH3	AM	AUG	40.8569	-78.1486	Y	Hymenoptera	Halictidae	Augochlora	Augochlora.pura	CM	HS.SD	female
2017	9.31	1.17	174871	3	MH3	PM	AUG	40.8569	-78.1486	Y	Hymenoptera	Halictidae	Halictus	Halictus.ligatus	BR	HS.SD	female
2017	9.31	1.17	174913	3	MH3	PM	AUG	40.8569	-78.1486	Y	Hymenoptera	Halictidae	Halictus	Halictus.rubicundus	BR	HS.SD	female
2017	9.31	1.17	174868	3	MH3	PM	AUG	40.8569	-78.1486	Y	Hymenoptera	Halictidae	Lasioglossum	Lasioglossum.apocyni	BR	SD	female
2017	9.31	1.17	174899	3	MH3	PM	AUG	40.8569	-78.1486	Y	Hymenoptera	Halictidae	Lasioglossum	Lasioglossum.cressonii	DR	SD	female
2017	9.31	1.17	174905	3	MH3	PM	AUG	40.8569	-78.1486	Y	Hymenoptera	Halictidae	Sphecodes	Sphecodes.sp.	DR	HS.SD	male
2017	9.31	1.17	174880	3	MH3	PM	AUG	40.8569	-78.1486	Y	Hymenoptera	Megachilidae	Megachile	Megachile.inermis	BR	HS.SD	female
2017	9.31	1.17	174944	3	MH3	PM	AUG	40.8569	-78.1486	Y	Hymenoptera	Megachilidae	Megachile	Megachile.pugnata	DR	HS.SD	female
2017	70.65	395.64	174574	2	SF2	PM	AUG	40.8583	-78.1502	Y	Hymenoptera	Andrenidae	Andrena	Andrena.hirticincta	CM	HS.SD	male
2017	70.65	395.64	174588	2	SF2	PM	AUG	40.8583	-78.1502	Y	Hymenoptera	Andrenidae	Andrena	Andrena.hirticincta	CM	HS.SD	male
2017	70.65	395.64	174450	2	SF2	AM	AUG	40.8583	-78.1502	Y	Hymenoptera	Andrenidae	Andrena	Andrena.virginiana	DR	HS.SD	female
2017	70.65	395.64	174451	2	SF2	AM	AUG	40.8583	-78.1502	Y	Hymenoptera	Andrenidae	Andrena	Andrena.virginiana	CE	HS.SD	female
2017	70.65	395.64	174453	2	SF2	AM	AUG	40.8583	-78.1502	Y	Hymenoptera	Andrenidae	Andrena	Andrena.virginiana	CE	HS.SD	female
2017	70.65	395.64	174454	2	SF2	AM	AUG	40.8583	-78.1502	Y	Hymenoptera	Andrenidae	Andrena	Andrena.virginiana	CE	HS.SD	female
2017	70.65	395.64	174462	2	SF2	AM	AUG	40.8583	-78.1502	Y	Hymenoptera	Andrenidae	Andrena	Andrena.virginiana	CE	HS.SD	female
2017	70.65	395.64	174465	2	SF2	AM	AUG	40.8583	-78.1502	Y	Hymenoptera	Andrenidae	Andrena	Andrena.virginiana	CE	HS.SD	female
2017	70.65	395.64	174468	2	SF2	AM	AUG	40.8583	-78.1502	Y	Hymenoptera	Andrenidae	Andrena	Andrena.virginiana	CE	HS.SD	female
2017	70.65	395.64	174469	2	SF2	AM	AUG	40.8583	-78.1502	Y	Hymenoptera	Andrenidae	Andrena	Andrena.virginiana	CE	HS.SD	female
2017	70.65	395.64	174470	2	SF2	AM	AUG	40.8583	-78.1502	Y	Hymenoptera	Andrenidae	Andrena	Andrena.virginiana	CE	HS.SD	female
2017	70.65	395.64	174480	2	SF2	AM	AUG	40.8583	-78.1502	Y	Hymenoptera	Andrenidae	Andrena	Andrena.virginiana	DR	HS.SD	female
2017	70.65	395.64	174481	2	SF2	AM	AUG	40.8583	-78.1502	Y	Hymenoptera	Andrenidae	Andrena	Andrena.virginiana	DR	HS.SD	female
2017	70.65	395.64	174482	2	SF2	AM	AUG	40.8583	-78.1502	Y	Hymenoptera	Andrenidae	Andrena	Andrena.virginiana	CE	HS.SD	female
2017	70.65	395.64	174483	2	SF2	AM	AUG	40.8583	-78.1502	Y	Hymenoptera	Andrenidae	Andrena	Andrena.virginiana	DR	HS.SD	female
2017	70.65	395.64	174484	2	SF2	AM	AUG	40.8583	-78.1502	Y	Hymenoptera	Andrenidae	Andrena	Andrena.virginiana	CE	HS.SD	female
2017	70.65	395.64	174485	2	SF2	AM	AUG	40.8583	-78.1502	Y	Hymenoptera	Andrenidae	Andrena	Andrena.virginiana	CE	HS.SD	female
2017	70.65	395.64	174487	2	SF2	AM	AUG	40.8583	-78.1502	Y	Hymenoptera	Andrenidae	Andrena	Andrena.virginiana	DR	HS.SD	female
2017	70.65	395.64	174494	2	SF2	AM	AUG	40.8583	-78.1502	Y	Hymenoptera	Andrenidae	Andrena	Andrena.virginiana	DR	HS.SD	female
2017	70.65	395.64	174496	2	SF2	AM	AUG	40.8583	-78.1502	Y	Hymenoptera	Andrenidae	Andrena	Andrena.virginiana	DR	HS.SD	female
2017	70.65	395.64	174508	2	SF2	AM	AUG	40.8583	-78.1502	Y	Hymenoptera	Andrenidae	Andrena	Andrena.virginiana	DR	HS.SD	female
2017	70.65	395.64	174509	2	SF2	AM	AUG	40.8583	-78.1502	Y	Hymenoptera	Andrenidae	Andrena	Andrena.virginiana	CE	HS.SD	female
2017	70.65	395.64	174514	2	SF2	AM	AUG	40.8583	-78.1502	Y	Hymenoptera	Andrenidae	Andrena	Andrena.virginiana	DR	HS.SD	female
2017	70.65	395.64	174519	2	SF2	AM	AUG	40.8583	-78.1502	Y	Hymenoptera	Andrenidae	Andrena	Andrena.virginiana	DR	HS.SD	female
2017	70.65	395.64	174520	2	SF2	AM	AUG	40.8583	-78.1502	Y	Hymenoptera	Andrenidae	Andrena	Andrena.virginiana	DR	HS.SD	female
2017	70.65	395.64	174522	2	SF2	AM	AUG	40.8583	-78.1502	Y	Hymenoptera	Andrenidae	Andrena	Andrena.virginiana	CE	HS.SD	female
2017	70.65	395.64	174524	2	SF2	AM	AUG	40.8583	-78.1502	Y	Hymenoptera	Andrenidae	Andrena	Andrena.virginiana	CE	HS.SD	female
2017	70.65	395.64	174525	2	SF2	AM	AUG	40.8583	-78.1502	Y	Hymenoptera	Andrenidae	Andrena	Andrena.virginiana	CE	HS.SD	female
2017	70.65	395.64	174527	2	SF2	AM	AUG	40.8583	-78.1502	Y	Hymenoptera	Andrenidae	Andrena	Andrena.virginiana	DR	HS.SD	female
2017	70.65	395.64	174533	2	SF2	AM	AUG	40.8583	-78.1502	Y	Hymenoptera	Andrenidae	Andrena	Andrena.virginiana	CE	HS.SD	female
2017	70.65	395.64	174534	2	SF2	AM	AUG	40.8583	-78.1502	Y	Hymenoptera	Andrenidae	Andrena	Andrena.virginiana	DR	HS.SD	female
2017	70.65	395.64	174535	2	SF2	AM	AUG	40.8583	-78.1502	Y	Hymenoptera	Andrenidae	Andrena	Andrena.virginiana	CE	HS.SD	female
2017	70.65	395.64	174537	2	SF2	AM	AUG	40.8583	-78.1502	Y	Hymenoptera	Andrenidae	Andrena	Andrena.virginiana	CE	HS.SD	female
2017	70.65	395.64	174538	2	SF2	AM	AUG	40.8583	-78.1502	Y	Hymenoptera	Andrenidae	Andrena	Andrena.virginiana	CE	HS.SD	female
2017	70.65	395.64	174544	2	SF2	AM	AUG	40.8583	-78.1502	Y	Hymenoptera	Andrenidae	Andrena	Andrena.virginiana	CE	HS.SD	female
2017	70.65	395.64	174547	2	SF2	AM	AUG	40.8583	-78.1502	Y	Hymenoptera	Andrenidae	Andrena	Andrena.virginiana	CE	HS.SD	female
2017	70.65	395.64	174558	2	SF2	PM	AUG	40.8583	-78.1502	Y	Hymenoptera	Andrenidae	Andrena	Andrena.virginiana	JB	HS.SD	female
2017	70.65	395.64	174560	2	SF2	PM	AUG	40.8583	-78.1502	Y	Hymenoptera	Andrenidae	Andrena	Andrena.virginiana	JB	HS.SD	female
2017	70.65	395.64	174564	2	SF2	PM	AUG	40.8583	-78.1502	Y	Hymenoptera	Andrenidae	Andrena	Andrena.virginiana	JB	HS.SD	female
2017	70.65	395.64	174572	2	SF2	PM	AUG	40.8583	-78.1502	Y	Hymenoptera	Andrenidae	Andrena	Andrena.virginiana	CM	HS.SD	female
2017	70.65	395.64	174577	2	SF2	PM	AUG	40.8583	-78.1502	Y	Hymenoptera	Andrenidae	Andrena	Andrena.virginiana	JB	HS.SD	female
2017	70.65	395.64	174582	2	SF2	PM	AUG	40.8583	-78.1502	Y	Hymenoptera	Andrenidae	Andrena	Andrena.virginiana	JB	HS.SD	female
2017	70.65	395.64	174585	2	SF2	PM	AUG	40.8583	-78.1502	Y	Hymenoptera	Andrenidae	Andrena	Andrena.virginiana	JB	HS.SD	female
2017	70.65	395.64	174523	2	SF2	AM	AUG	40.8583	-78.1502	Y	Hymenoptera	Apidae	Bombus	Bombus.bimaculatus	CE	DR.SD	male
2017	70.65	395.64	174545	2	SF2	AM	AUG	40.8583	-78.1502	Y	Hymenoptera	Apidae	Bombus	Bombus.griseocollis	CE	DR.SD	female
2017	70.65	395.64	174456	2	SF2	AM	AUG	40.8583	-78.1502	Y	Hymenoptera	Apidae	Bombus	Bombus.impatiens	DR	DR.SD	female
2017	70.65	395.64	174457	2	SF2	AM	AUG	40.8583	-78.1502	Y	Hymenoptera	Apidae	Bombus	Bombus.impatiens	CE	DR.SD	female
2017	70.65	395.64	174463	2	SF2	AM	AUG	40.8583	-78.1502	Y	Hymenoptera	Apidae	Bombus	Bombus.impatiens	CE	DR.SD	female
2017	70.65	395.64	174474	2	SF2	AM	AUG	40.8583	-78.1502	Y	Hymenoptera	Apidae	Bombus	Bombus.impatiens	DR	DR.SD	female
2017	70.65	395.64	174477	2	SF2	AM	AUG	40.8583	-78.1502	Y	Hymenoptera	Apidae	Bombus	Bombus.impatiens	CE	DR.SD	female
2017	70.65	395.64	174479	2	SF2	AM	AUG	40.8583	-78.1502	Y	Hymenoptera	Apidae	Bombus	Bombus.impatiens	DR	DR.SD	female
2017	70.65	395.64	174497	2	SF2	AM	AUG	40.8583	-78.1502	Y	Hymenoptera	Apidae	Bombus	Bombus.impatiens	DR	DR.SD	female
2017	70.65	395.64	174504	2	SF2	AM	AUG	40.8583	-78.1502	Y	Hymenoptera	Apidae	Bombus	Bombus.impatiens	DR	DR.SD	female
2017	70.65	395.64	174512	2	SF2	AM	AUG	40.8583	-78.1502	Y	Hymenoptera	Apidae	Bombus	Bombus.impatiens	DR	DR.SD	female
2017	70.65	395.64	174513	2	SF2	AM	AUG	40.8583	-78.1502	Y	Hymenoptera	Apidae	Bombus	Bombus.impatiens	CE	DR.SD	female
2017	70.65	395.64	174515	2	SF2	AM	AUG	40.8583	-78.1502	Y	Hymenoptera	Apidae	Bombus	Bombus.impatiens	CE	DR.SD	female
2017	70.65	395.64	174530	2	SF2	AM	AUG	40.8583	-78.1502	Y	Hymenoptera	Apidae	Bombus	Bombus.impatiens	DR	DR.SD	female
2017	70.65	395.64	174532	2	SF2	AM	AUG	40.8583	-78.1502	Y	Hymenoptera	Apidae	Bombus	Bombus.impatiens	DR	DR.SD	male
2017	70.65	395.64	174536	2	SF2	AM	AUG	40.8583	-78.1502	Y	Hymenoptera	Apidae	Bombus	Bombus.impatiens	DR	DR.SD	female
2017	70.65	395.64	174539	2	SF2	AM	AUG	40.8583	-78.1502	Y	Hymenoptera	Apidae	Bombus	Bombus.impatiens	DR	DR.SD	female
2017	70.65	395.64	174548	2	SF2	AM	AUG	40.8583	-78.1502	Y	Hymenoptera	Apidae	Bombus	Bombus.impatiens	DR	DR.SD	female
2017	70.65	395.64	174549	2	SF2	AM	AUG	40.8583	-78.1502	Y	Hymenoptera	Apidae	Bombus	Bombus.impatiens	CE	DR.SD	female
2017	70.65	395.64	174550	2	SF2	AM	AUG	40.8583	-78.1502	Y	Hymenoptera	Apidae	Bombus	Bombus.impatiens	CE	DR.SD	female
2017	70.65	395.64	174553	2	SF2	PM	AUG	40.8583	-78.1502	Y	Hymenoptera	Apidae	Bombus	Bombus.impatiens	CM	DR.SD	female
2017	70.65	395.64	174556	2	SF2	PM	AUG	40.8583	-78.1502	Y	Hymenoptera	Apidae	Bombus	Bombus.impatiens	CM	DR.SD	female
2017	70.65	395.64	174563	2	SF2	PM	AUG	40.8583	-78.1502	Y	Hymenoptera	Apidae	Bombus	Bombus.impatiens	CM	DR.SD	female
2017	70.65	395.64	174565	2	SF2	PM	AUG	40.8583	-78.1502	Y	Hymenoptera	Apidae	Bombus	Bombus.impatiens	CM	DR.SD	female
2017	70.65	395.64	174580	2	SF2	PM	AUG	40.8583	-78.1502	Y	Hymenoptera	Apidae	Bombus	Bombus.impatiens	CM	DR.SD	female
2017	70.65	395.64	174581	2	SF2	PM	AUG	40.8583	-78.1502	Y	Hymenoptera	Apidae	Bombus	Bombus.impatiens	CM	DR.SD	female
2017	70.65	395.64	174584	2	SF2	PM	AUG	40.8583	-78.1502	Y	Hymenoptera	Apidae	Bombus	Bombus.impatiens	CM	DR.SD	female
2017	70.65	395.64	174587	2	SF2	PM	AUG	40.8583	-78.1502	Y	Hymenoptera	Apidae	Bombus	Bombus.impatiens	JB	DR.SD	female
2017	70.65	395.64	174590	2	SF2	PM	AUG	40.8583	-78.1502	Y	Hymenoptera	Apidae	Bombus	Bombus.impatiens	JB	DR.SD	female
2017	70.65	395.64	174591	2	SF2	PM	AUG	40.8583	-78.1502	Y	Hymenoptera	Apidae	Bombus	Bombus.impatiens	JB	DR.SD	female
2017	70.65	395.64	174594	2	SF2	PM	AUG	40.8583	-78.1502	Y	Hymenoptera	Apidae	Bombus	Bombus.impatiens	CM	DR.SD	female
2017	70.65	395.64	174595	2	SF2	PM	AUG	40.8583	-78.1502	Y	Hymenoptera	Apidae	Bombus	Bombus.impatiens	JB	DR.SD	female
2017	70.65	395.64	174596	2	SF2	PM	AUG	40.8583	-78.1502	Y	Hymenoptera	Apidae	Bombus	Bombus.impatiens	JB	DR.SD	female
2017	70.65	395.64	174597	2	SF2	PM	AUG	40.8583	-78.1502	Y	Hymenoptera	Apidae	Bombus	Bombus.impatiens	CM	DR.SD	female
2017	70.65	395.64	174598	2	SF2	PM	AUG	40.8583	-78.1502	Y	Hymenoptera	Apidae	Bombus	Bombus.impatiens	CM	DR.SD	female
2017	70.65	395.64	174449	2	SF2	AM	AUG	40.8583	-78.1502	Y	Hymenoptera	Apidae	Bombus	Bombus.vagans	DR	DR.SD	male
2017	70.65	395.64	174455	2	SF2	AM	AUG	40.8583	-78.1502	Y	Hymenoptera	Apidae	Ceratina	Ceratina.dupla	CE	HS.SD	female
2017	70.65	395.64	174459	2	SF2	AM	AUG	40.8583	-78.1502	Y	Hymenoptera	Apidae	Ceratina	Ceratina.dupla	DR	HS.SD	female
2017	70.65	395.64	174461	2	SF2	AM	AUG	40.8583	-78.1502	Y	Hymenoptera	Apidae	Ceratina	Ceratina.dupla	DR	HS.SD	female
2017	70.65	395.64	174466	2	SF2	AM	AUG	40.8583	-78.1502	Y	Hymenoptera	Apidae	Ceratina	Ceratina.dupla	DR	HS.SD	female
2017	70.65	395.64	174473	2	SF2	AM	AUG	40.8583	-78.1502	Y	Hymenoptera	Apidae	Ceratina	Ceratina.dupla	DR	HS.SD	female
2017	70.65	395.64	174486	2	SF2	AM	AUG	40.8583	-78.1502	Y	Hymenoptera	Apidae	Ceratina	Ceratina.dupla	DR	HS.SD	female
2017	70.65	395.64	174489	2	SF2	AM	AUG	40.8583	-78.1502	Y	Hymenoptera	Apidae	Ceratina	Ceratina.dupla	DR	HS.SD	female
2017	70.65	395.64	174490	2	SF2	AM	AUG	40.8583	-78.1502	Y	Hymenoptera	Apidae	Ceratina	Ceratina.dupla	CE	HS.SD	female
2017	70.65	395.64	174492	2	SF2	AM	AUG	40.8583	-78.1502	Y	Hymenoptera	Apidae	Ceratina	Ceratina.dupla	CE	HS.SD	female
2017	70.65	395.64	174495	2	SF2	AM	AUG	40.8583	-78.1502	Y	Hymenoptera	Apidae	Ceratina	Ceratina.dupla	DR	HS.SD	female
2017	70.65	395.64	174501	2	SF2	AM	AUG	40.8583	-78.1502	Y	Hymenoptera	Apidae	Ceratina	Ceratina.dupla	DR	HS.SD	male
2017	70.65	395.64	174503	2	SF2	AM	AUG	40.8583	-78.1502	Y	Hymenoptera	Apidae	Ceratina	Ceratina.dupla	CE	HS.SD	male
2017	70.65	395.64	174506	2	SF2	AM	AUG	40.8583	-78.1502	Y	Hymenoptera	Apidae	Ceratina	Ceratina.dupla	DR	HS.SD	female
2017	70.65	395.64	174510	2	SF2	AM	AUG	40.8583	-78.1502	Y	Hymenoptera	Apidae	Ceratina	Ceratina.dupla	DR	HS.SD	female
2017	70.65	395.64	174528	2	SF2	AM	AUG	40.8583	-78.1502	Y	Hymenoptera	Apidae	Ceratina	Ceratina.dupla	DR	HS.SD	female
2017	70.65	395.64	174546	2	SF2	AM	AUG	40.8583	-78.1502	Y	Hymenoptera	Apidae	Ceratina	Ceratina.dupla	CE	HS.SD	female
2017	70.65	395.64	174552	2	SF2	PM	AUG	40.8583	-78.1502	Y	Hymenoptera	Apidae	Ceratina	Ceratina.dupla	JB	HS.SD	female
2017	70.65	395.64	174567	2	SF2	PM	AUG	40.8583	-78.1502	Y	Hymenoptera	Apidae	Ceratina	Ceratina.dupla	JB	HS.SD	female
2017	70.65	395.64	174575	2	SF2	PM	AUG	40.8583	-78.1502	Y	Hymenoptera	Apidae	Ceratina	Ceratina.dupla	CM	HS.SD	female
2017	70.65	395.64	174576	2	SF2	PM	AUG	40.8583	-78.1502	Y	Hymenoptera	Apidae	Ceratina	Ceratina.dupla	JB	HS.SD	female
2017	70.65	395.64	174600	2	SF2	PM	AUG	40.8583	-78.1502	Y	Hymenoptera	Apidae	Ceratina	Ceratina.dupla	JB	HS.SD	male
2017	70.65	395.64	174458	2	SF2	AM	AUG	40.8583	-78.1502	Y	Hymenoptera	Apidae	Ceratina	Ceratina.sp.	DR	SD	female
2017	70.65	395.64	174579	2	SF2	PM	AUG	40.8583	-78.1502	Y	Hymenoptera	Colletidae	Colletes	Colletes.simulans	JB	HS.SD	male
2017	70.65	395.64	174472	2	SF2	AM	AUG	40.8583	-78.1502	Y	Hymenoptera	Colletidae	Hylaeus	Hylaeus.affinis/modestus	DR	HS.SD	female
2017	70.65	395.64	174488	2	SF2	AM	AUG	40.8583	-78.1502	Y	Hymenoptera	Colletidae	Hylaeus	Hylaeus.affinis/modestus	DR	HS.SD	female
2017	70.65	395.64	174502	2	SF2	AM	AUG	40.8583	-78.1502	Y	Hymenoptera	Colletidae	Hylaeus	Hylaeus.affinis/modestus	DR	HS.SD	female
2017	70.65	395.64	174505	2	SF2	AM	AUG	40.8583	-78.1502	Y	Hymenoptera	Colletidae	Hylaeus	Hylaeus.affinis/modestus	CE	HS.SD	female
2017	70.65	395.64	174511	2	SF2	AM	AUG	40.8583	-78.1502	Y	Hymenoptera	Colletidae	Hylaeus	Hylaeus.affinis/modestus	CE	HS.SD	female
2017	70.65	395.64	174516	2	SF2	AM	AUG	40.8583	-78.1502	Y	Hymenoptera	Colletidae	Hylaeus	Hylaeus.affinis/modestus	DR	HS.SD	female
2017	70.65	395.64	174518	2	SF2	AM	AUG	40.8583	-78.1502	Y	Hymenoptera	Colletidae	Hylaeus	Hylaeus.affinis/modestus	DR	HS.SD	female
2017	70.65	395.64	174529	2	SF2	AM	AUG	40.8583	-78.1502	Y	Hymenoptera	Colletidae	Hylaeus	Hylaeus.affinis/modestus	CE	HS.SD	female
2017	70.65	395.64	174541	2	SF2	AM	AUG	40.8583	-78.1502	Y	Hymenoptera	Colletidae	Hylaeus	Hylaeus.affinis/modestus	CE	HS.SD	female
2017	70.65	395.64	174562	2	SF2	PM	AUG	40.8583	-78.1502	Y	Hymenoptera	Colletidae	Hylaeus	Hylaeus.affinis/modestus	CM	HS.SD	female
2017	70.65	395.64	174555	2	SF2	PM	AUG	40.8583	-78.1502	Y	Hymenoptera	Halictidae	Augochlora	Augochlora.pura	CM	HS.SD	female
2017	70.65	395.64	174554	2	SF2	PM	AUG	40.8583	-78.1502	Y	Hymenoptera	Halictidae	Halictus	Halictus.rubicundus	CM	HS.SD	male
2017	70.65	395.64	174542	2	SF2	AM	AUG	40.8583	-78.1502	Y	Hymenoptera	Halictidae	Lasioglossum	Lasioglossum.cressonii	CE	SD	male
2017	70.65	395.64	174507	2	SF2	AM	AUG	40.8583	-78.1502	Y	Hymenoptera	Halictidae	Lasioglossum	Lasioglossum.sp.	CE	HS.SD	male
2017	70.65	395.64	174599	2	SF2	PM	AUG	40.8583	-78.1502	Y	Hymenoptera	Megachilidae	Hoplitis	Hoplitis.spoilata	JB	HS.SD	female
2016	9.74	183.01	26279	5	BLV3	PM	AUG	40.8424	-78.132	Y	Hymenoptera	Andrenidae	Andrena	Andrena.vicina	C.Engstrom	L.Russo	female
2016	9.74	183.01	26252	5	BLV3	PM	AUG	40.8424	-78.132	Y	Hymenoptera	Apidae	Apis	Apis.mellifera	C.Mahan	D.Roberts	female
2016	9.74	183.01	26291	5	BLV3	PM	AUG	40.8424	-78.132	Y	Hymenoptera	Apidae	Apis	Apis.mellifera	J.Berger	D.Roberts	female
2016	9.74	183.01	26327	5	BLV3	AM	AUG	40.8424	-78.132	Y	Hymenoptera	Apidae	Apis	Apis.mellifera	C.Mahan	D.Roberts	female
2016	9.74	183.01	26332	5	BLV3	PM	AUG	40.8424	-78.132	Y	Hymenoptera	Apidae	Apis	Apis.mellifera	B.Ross	D.Roberts	female
2016	9.74	183.01	26361	5	BLV3	PM	AUG	40.8424	-78.132	Y	Hymenoptera	Apidae	Apis	Apis.mellifera	C.Mahan	D.Roberts	female
2016	9.74	183.01	26437	5	BLV3	AM	AUG	40.8424	-78.132	Y	Hymenoptera	Apidae	Apis	Apis.mellifera	J.Berger	D.Roberts	female
2016	9.74	183.01	26468	5	BLV3	PM	AUG	40.8424	-78.132	Y	Hymenoptera	Apidae	Apis	Apis.mellifera	C.Mahan	D.Roberts	female
2016	9.74	183.01	26530	5	BLV3	PM	AUG	40.8424	-78.132	Y	Hymenoptera	Apidae	Apis	Apis.mellifera	B.Ross	D.Roberts	female
2016	9.74	183.01	26539	5	BLV3	PM	AUG	40.8424	-78.132	Y	Hymenoptera	Apidae	Apis	Apis.mellifera	J.Berger	D.Roberts	female
2016	9.74	183.01	26266	5	BLV3	PM	AUG	40.8424	-78.132	Y	Hymenoptera	Apidae	Bombus	Bombus.impatiens	C.Engstrom	L.Russo	female
2016	9.74	183.01	26269	5	BLV3	PM	AUG	40.8424	-78.132	Y	Hymenoptera	Apidae	Bombus	Bombus.impatiens	C.Engstrom	L.Russo	female
2016	9.74	183.01	26407	5	BLV3	PM	AUG	40.8424	-78.132	Y	Hymenoptera	Apidae	Bombus	Bombus.impatiens	M.Herald	L.Russo	female
2016	9.74	183.01	26411	5	BLV3	PM	AUG	40.8424	-78.132	Y	Hymenoptera	Apidae	Bombus	Bombus.impatiens	Z.Holden	L.Russo	female
2016	9.74	183.01	26478	5	BLV3	PM	AUG	40.8424	-78.132	Y	Hymenoptera	Apidae	Bombus	Bombus.impatiens	B.Ross	L.Russo	female
2016	9.74	183.01	26543	5	BLV3	PM	AUG	40.8424	-78.132	Y	Hymenoptera	Apidae	Bombus	Bombus.impatiens	J.Berger	L.Russo	female
2016	9.74	183.01	26288	5	BLV3	AM	AUG	40.8424	-78.132	Y	Hymenoptera	Apidae	Bombus	Bombus.vagans	H.Stout	L.Russo	female
2016	9.74	183.01	26310	5	BLV3	PM	AUG	40.8424	-78.132	Y	Hymenoptera	Apidae	Bombus	Bombus.impatiens	J.Berger	L.Russo	female
2016	9.74	183.01	26338	5	BLV3	PM	AUG	40.8424	-78.132	Y	Hymenoptera	Apidae	Bombus	Bombus.vagans	C.Engstrom	L.Russo	female
2016	9.74	183.01	26414	5	BLV3	PM	AUG	40.8424	-78.132	Y	Hymenoptera	Apidae	Bombus	Bombus.impatiens	C.Engstrom	L.Russo	female
2016	9.74	183.01	26441	5	BLV3	PM	AUG	40.8424	-78.132	Y	Hymenoptera	Apidae	Bombus	Bombus.sandersoni	M.Herald	L.Russo	female
2016	9.74	183.01	26477	5	BLV3	PM	AUG	40.8424	-78.132	Y	Hymenoptera	Apidae	Bombus	Bombus.impatiens	C.Mahan	L.Russo	female
2016	9.74	183.01	26482	5	BLV3	PM	AUG	40.8424	-78.132	Y	Hymenoptera	Apidae	Bombus	Bombus.impatiens	C.Mahan	L.Russo	female
2016	9.74	183.01	26490	5	BLV3	PM	AUG	40.8424	-78.132	Y	Hymenoptera	Apidae	Bombus	Bombus.impatiens	J.Berger	L.Russo	female
2016	9.74	183.01	26350	5	BLV3	PM	AUG	40.8424	-78.132	Y	Hymenoptera	Apidae	Bombus	Bombus.vagans	Z.Holden	L.Russo	female
2016	9.74	183.01	26251	5	BLV3	AM	AUG	40.8424	-78.132	Y	Hymenoptera	Apidae	Ceratina	Ceratina.mikmaqi	D.Roberts	L.Russo	female
2016	9.74	183.01	26258	5	BLV3	AM	AUG	40.8424	-78.132	Y	Hymenoptera	Apidae	Ceratina	Ceratina.dupla	Z.Holden	L.Russo	female
2016	9.74	183.01	26262	5	BLV3	PM	AUG	40.8424	-78.132	Y	Hymenoptera	Apidae	Ceratina	Ceratina.dupla	C.Mahan	L.Russo	female
2016	9.74	183.01	26321	5	BLV3	AM	AUG	40.8424	-78.132	Y	Hymenoptera	Apidae	Ceratina	Ceratina.dupla	J.Berger	L.Russo	female
2016	9.74	183.01	26359	5	BLV3	AM	AUG	40.8424	-78.132	Y	Hymenoptera	Apidae	Ceratina	Ceratina.dupla	J.Berger	L.Russo	female
2016	9.74	183.01	26365	5	BLV3	AM	AUG	40.8424	-78.132	Y	Hymenoptera	Apidae	Ceratina	Ceratina.dupla	M.Herald	L.Russo	female
2016	9.74	183.01	26434	5	BLV3	PM	AUG	40.8424	-78.132	Y	Hymenoptera	Apidae	Ceratina	Ceratina.sp.	C.Mahan	L.Russo	female
2016	9.74	183.01	26436	5	BLV3	AM	AUG	40.8424	-78.132	Y	Hymenoptera	Apidae	Ceratina	Ceratina.dupla	Z.Holden	L.Russo	female
2016	9.74	183.01	26504	5	BLV3	AM	AUG	40.8424	-78.132	Y	Hymenoptera	Apidae	Ceratina	Ceratina.calcarata	M.Herald	L.Russo	female
2016	9.74	183.01	26536	5	BLV3	PM	AUG	40.8424	-78.132	Y	Hymenoptera	Apidae	Ceratina	Ceratina.sp.	M.Herald	L.Russo	female
2016	9.74	183.01	26571	5	BLV3	PM	AUG	40.8424	-78.132	Y	Hymenoptera	Apidae	Ceratina	Ceratina.dupla	B.Ross	L.Russo	female
2016	9.74	183.01	26575	5	BLV3	AM	AUG	40.8424	-78.132	Y	Hymenoptera	Apidae	Ceratina	Ceratina.strenua	J.Berger	L.Russo	female
2016	9.74	183.01	26383	5	BLV3	PM	AUG	40.8424	-78.132	Y	Hymenoptera	Apidae	Bombus	Bombus.impatiens	J.Berger	L.Russo	male
2016	9.74	183.01	26286	5	BLV3	AM	AUG	40.8424	-78.132	Y	Hymenoptera	Apidae	Ceratina	Ceratina.mikmaqi	C.Mahan	L.Russo	male
2016	9.74	183.01	26364	5	BLV3	PM	AUG	40.8424	-78.132	Y	Hymenoptera	Apidae	Ceratina	Ceratina.sp.	M.Herald	L.Russo	male
2016	9.74	183.01	26399	5	BLV3	PM	AUG	40.8424	-78.132	Y	Hymenoptera	Apidae	Melissodes	Melissodes.trinodis	M.Herald	L.Russo	male
2016	9.74	183.01	26300	5	BLV3	PM	AUG	40.8424	-78.132	Y	Hymenoptera	Colletidae	Hylaeus	Hylaeus.affinis/modestus	J.Berger	L.Russo	female
2016	9.74	183.01	26393	5	BLV3	PM	AUG	40.8424	-78.132	Y	Hymenoptera	Colletidae	Hylaeus	Hylaeus.mesillae	J.Berger	L.Russo	female
2016	9.74	183.01	26502	5	BLV3	PM	AUG	40.8424	-78.132	Y	Hymenoptera	Colletidae	Hylaeus	Hylaeus.affinis/modestus	Z.Holden	L.Russo	female
2016	9.74	183.01	26507	5	BLV3	AM	AUG	40.8424	-78.132	Y	Hymenoptera	Colletidae	Colletes	Colletes.simulans	D.Roberts	L.Russo	male
2016	9.74	183.01	26425	5	BLV3	AM	AUG	40.8424	-78.132	Y	Hymenoptera	Colletidae	Hylaeus	Hylaeus.modestus	H.Stout	L.Russo	male
2016	9.74	183.01	26565	5	BLV3	PM	AUG	40.8424	-78.132	Y	Hymenoptera	Colletidae	Hylaeus	Hylaeus.affinis	B.Ross	L.Russo	male
2016	9.74	183.01	26360	5	BLV3	AM	AUG	40.8424	-78.132	Y	Hymenoptera	Halictidae	Augochlora	Augochlora.pura	C.Mahan	L.Russo	female
2016	9.74	183.01	26326	5	BLV3	PM	AUG	40.8424	-78.132	Y	Hymenoptera	Halictidae	Augochlorella	Augochlorella.aurata	B.Ross	L.Russo	female
2016	9.74	183.01	26285	5	BLV3	PM	AUG	40.8424	-78.132	Y	Hymenoptera	Halictidae	Augochlorella	Augochlorella.aurata	B.Ross	L.Russo	female
2016	9.74	183.01	26500	5	BLV3	AM	AUG	40.8424	-78.132	Y	Hymenoptera	Halictidae	Augochlorella	Augochlorella.aurata	B.Ross	L.Russo	female
2016	9.74	183.01	26566	5	BLV3	PM	AUG	40.8424	-78.132	Y	Hymenoptera	Halictidae	Augochloropsis	Augochloropsis.metallica.fulgida	M.Herald	L.Russo	female
2016	9.74	183.01	26253	5	BLV3	AM	AUG	40.8424	-78.132	Y	Hymenoptera	Halictidae	Halictus	Halictus.ligatus	Z.Holden	L.Russo	female
2016	9.74	183.01	26254	5	BLV3	AM	AUG	40.8424	-78.132	Y	Hymenoptera	Halictidae	Halictus	Halictus.ligatus	D.Roberts	L.Russo	female
2016	9.74	183.01	26265	5	BLV3	AM	AUG	40.8424	-78.132	Y	Hymenoptera	Halictidae	Halictus	Halictus.ligatus	C.Mahan	L.Russo	female
2016	9.74	183.01	26290	5	BLV3	PM	AUG	40.8424	-78.132	Y	Hymenoptera	Halictidae	Halictus	Halictus.ligatus	B.Ross	L.Russo	female
2016	9.74	183.01	26292	5	BLV3	AM	AUG	40.8424	-78.132	Y	Hymenoptera	Halictidae	Halictus	Halictus.ligatus	D.Roberts	L.Russo	female
2016	9.74	183.01	26325	5	BLV3	PM	AUG	40.8424	-78.132	Y	Hymenoptera	Halictidae	Halictus	Halictus.ligatus	C.Mahan	L.Russo	female
2016	9.74	183.01	26329	5	BLV3	AM	AUG	40.8424	-78.132	Y	Hymenoptera	Halictidae	Halictus	Halictus.ligatus	M.Herald	L.Russo	female
2016	9.74	183.01	26392	5	BLV3	AM	AUG	40.8424	-78.132	Y	Hymenoptera	Halictidae	Halictus	Halictus.ligatus	J.Berger	L.Russo	female
2016	9.74	183.01	26426	5	BLV3	AM	AUG	40.8424	-78.132	Y	Hymenoptera	Halictidae	Halictus	Halictus.ligatus	B.Ross	L.Russo	female
2016	9.74	183.01	26427	5	BLV3	PM	AUG	40.8424	-78.132	Y	Hymenoptera	Halictidae	Halictus	Halictus.ligatus	M.Herald	L.Russo	female
2016	9.74	183.01	26433	5	BLV3	AM	AUG	40.8424	-78.132	Y	Hymenoptera	Halictidae	Halictus	Halictus.ligatus	H.Stout	L.Russo	female
2016	9.74	183.01	26464	5	BLV3	AM	AUG	40.8424	-78.132	Y	Hymenoptera	Halictidae	Halictus	Halictus.ligatus	Z.Holden	L.Russo	female
2016	9.74	183.01	26499	5	BLV3	PM	AUG	40.8424	-78.132	Y	Hymenoptera	Halictidae	Halictus	Halictus.ligatus	M.Herald	L.Russo	female
2016	9.74	183.01	26541	5	BLV3	AM	AUG	40.8424	-78.132	Y	Hymenoptera	Halictidae	Halictus	Halictus.ligatus	B.Ross	L.Russo	female
2016	9.74	183.01	26567	5	BLV3	AM	AUG	40.8424	-78.132	Y	Hymenoptera	Halictidae	Halictus	Halictus.ligatus	H.Stout	L.Russo	female
2016	9.74	183.01	26357	5	BLV3	AM	AUG	40.8424	-78.132	Y	Hymenoptera	Halictidae	Lasioglossum	Lasioglossum.versans	Z.Holden	L.Russo	female
2016	9.74	183.01	26328	5	BLV3	AM	AUG	40.8424	-78.132	Y	Hymenoptera	Halictidae	Halictus	Halictus.ligatus	J.Berger	L.Russo	male
2016	9.74	183.01	26403	5	BLV3	PM	AUG	40.8424	-78.132	Y	Hymenoptera	Halictidae	Halictus	Halictus.ligatus	Z.Holden	L.Russo	male
2016	9.74	183.01	26509	5	BLV3	AM	AUG	40.8424	-78.132	Y	Hymenoptera	Halictidae	Halictus	Halictus.ligatus	M.Herald	L.Russo	male
2016	9.74	183.01	26545	5	BLV3	PM	AUG	40.8424	-78.132	Y	Hymenoptera	Halictidae	Halictus	Halictus.ligatus	C.Engstrom	L.Russo	male
2016	9.74	183.01	26578	5	BLV3	AM	AUG	40.8424	-78.132	Y	Hymenoptera	Halictidae	Halictus	Halictus.ligatus	H.Stout	L.Russo	male
2016	9.74	183.01	26320	5	BLV3	PM	AUG	40.8424	-78.132	Y	Hymenoptera	Halictidae	Sphecodes	Sphecodes.sp.	C.Mahan	L.Russo	male
2016	9.74	183.01	26323	5	BLV3	AM	AUG	40.8424	-78.132	Y	Hymenoptera	Halictidae	Lasioglossum	Lasioglossum.sp.	Z.Holden	L.Russo	male
2016	9.74	183.01	26540	5	BLV3	AM	AUG	40.8424	-78.132	Y	Hymenoptera	Halictidae	Lasioglossum	Lasioglossum.sp.	J.Berger	L.Russo	male
2016	9.74	183.01	26534	5	BLV3	AM	AUG	40.8424	-78.132	Y	Hymenoptera	Megachilidae	Coelioxys	Coelioxys.octodentata	D.Roberts	L.Russo	female
2016	9.74	183.01	26335	5	BLV3	PM	AUG	40.8424	-78.132	Y	Hymenoptera	Megachilidae	Megachile	Megachile.latimanus	M.Herald	L.Russo	female
2016	9.74	183.01	26466	5	BLV3	PM	AUG	40.8424	-78.132	Y	Hymenoptera	Megachilidae	Coelioxys	Coelioxys.rufitarsis	C.Engstrom	L.Russo	male
2016	9.74	183.01	26330	5	BLV3	AM	AUG	40.8424	-78.132	Y	Hymenoptera	Megachilidae	Megachile	Megachile.relativa	M.Herald	L.Russo	male
2016	9.74	183.01	26506	5	BLV3	AM	AUG	40.8424	-78.132	Y	Hymenoptera	Megachilidae	Megachile	Megachile.relativa	C.Mahan	L.Russo	male
2016	9.74	183.01	26568	5	BLV3	PM	AUG	40.8424	-78.132	Y	Hymenoptera	Megachilidae	Megachile	Megachile.relativa	M.Herald	L.Russo	male
2016	9.74	183.01	26574	5	BLV3	AM	AUG	40.8424	-78.132	Y	Hymenoptera	Megachilidae	Megachile	Megachile.relativa	B.Ross	L.Russo	male
2016	9.74	183.01	26250	5	BLV3	PM	AUG	40.8424	-78.132	N	Coleoptera	Cantharidae	Chauliognathus	Chauliognathus pennsylvanicus	M. Herald	H. Stout	NA
2016	9.74	183.01	26572	5	BLV3	PM	AUG	40.8424	-78.132	N	Coleoptera	Cantharidae	Chauliognathus	Chauliognathus pennsylvanicus	B. Ross	H. Stout	NA
2016	9.74	183.01	26255	5	BLV3	AM	AUG	40.8424	-78.132	N	Coleoptera	Chrysomelidae	Diabrotica	Diabrotica undecimpunctata	J. Berger	H. Stout	NA
2016	9.74	183.01	26259	5	BLV3	PM	AUG	40.8424	-78.132	N	Diptera	Conopidae	Physocephala	Physocephala sp.	J. Berger	H. Stout	NA
2016	9.74	183.01	26355	5	BLV3	PM	AUG	40.8424	-78.132	N	Diptera	Conopidae	Physocephala	Physocephala sp.	B. Ross	H. Stout	NA
2016	9.74	183.01	26370	5	BLV3	PM	AUG	40.8424	-78.132	N	Diptera	Conopidae	Physocephala	Physocephala sp.	C. Mahan	H. Stout	NA
2016	9.74	183.01	26429	5	BLV3	AM	AUG	40.8424	-78.132	N	Diptera	Conopidae	Physocephala	Physocephala sp.	Z. Holden	H. Stout	NA
2016	9.74	183.01	26260	5	BLV3	AM	AUG	40.8424	-78.132	N	Diptera	Syrphidae	Spilomyia	Spilomyia longicornis	M. Herald	H. Stout	NA
2016	9.74	183.01	26398	5	BLV3	AM	AUG	40.8424	-78.132	N	Diptera	Syrphidae	Spilomyia	Spilomyia longicornis	B. Ross	H. Stout	NA
2016	9.74	183.01	26460	5	BLV3	AM	AUG	40.8424	-78.132	N	Diptera	Syrphidae	Spilomyia	Spilomyia longicornis	D. Roberts	H. Stout	NA
2016	9.74	183.01	26531	5	BLV3	PM	AUG	40.8424	-78.132	N	Diptera	Syrphidae	Spilomyia	Spilomyia longicornis	J. Berger	H. Stout	NA
2016	9.74	183.01	26438	5	BLV3	AM	AUG	40.8424	-78.132	N	Diptera	Syrphidae	undet.	undet. Syrphidae	B. Ross	H. Stout	NA
2016	9.74	183.01	26395	5	BLV3	PM	AUG	40.8424	-78.132	N	Hymenoptera	Chrysididae	Elampus	Elampus sp.	M. Herald	H. Stout	NA
2016	9.74	183.01	25900	5	BLV3	AM	AUG	40.8424	-78.132	N	Hymenoptera	Crabronidae	Cerceris	Cerceris sp.	M. Herald	H. Stout	NA
2016	9.74	183.01	25935	5	BLV3	AM	AUG	40.8424	-78.132	N	Hymenoptera	Crabronidae	Cerceris	Cerceris sp.	Z. Holden	H. Stout	NA
2016	9.74	183.01	26005	5	BLV3	AM	AUG	40.8424	-78.132	N	Hymenoptera	Crabronidae	Cerceris	Cerceris sp.	M. Herald	H. Stout	NA
2016	9.74	183.01	26215	5	BLV3	AM	AUG	40.8424	-78.132	N	Hymenoptera	Crabronidae	Cerceris	Cerceris sp.	M. Herald	H. Stout	NA
2016	9.74	183.01	26257	5	BLV3	PM	AUG	40.8424	-78.132	N	Hymenoptera	Crabronidae	Cerceris	Cerceris sp.	C. Engstrom	H. Stout	NA
2016	9.74	183.01	26263	5	BLV3	AM	AUG	40.8424	-78.132	N	Hymenoptera	Crabronidae	Cerceris	Cerceris sp.	D. Roberts	H. Stout	NA
2016	9.74	183.01	26289	5	BLV3	PM	AUG	40.8424	-78.132	N	Hymenoptera	Crabronidae	Cerceris	Cerceris sp.	C. Engstrom	H. Stout	NA
2016	9.74	183.01	26293	5	BLV3	PM	AUG	40.8424	-78.132	N	Hymenoptera	Crabronidae	Cerceris	Cerceris sp.	J. Berger	H. Stout	NA
2016	9.74	183.01	26294	5	BLV3	AM	AUG	40.8424	-78.132	N	Hymenoptera	Crabronidae	Cerceris	Cerceris sp.	C. Mahan	H. Stout	NA
2016	9.74	183.01	26295	5	BLV3	PM	AUG	40.8424	-78.132	N	Hymenoptera	Crabronidae	Cerceris	Cerceris sp.	J. Berger	H. Stout	NA
2016	9.74	183.01	26296	5	BLV3	PM	AUG	40.8424	-78.132	N	Hymenoptera	Crabronidae	Cerceris	Cerceris sp.	M. Herald	H. Stout	NA
2016	9.74	183.01	26297	5	BLV3	AM	AUG	40.8424	-78.132	N	Hymenoptera	Crabronidae	Cerceris	Cerceris sp.	C. Mahan	H. Stout	NA
2016	9.74	183.01	26298	5	BLV3	PM	AUG	40.8424	-78.132	N	Hymenoptera	Crabronidae	Cerceris	Cerceris sp.	Z. Holden	H. Stout	NA
2016	9.74	183.01	26299	5	BLV3	AM	AUG	40.8424	-78.132	N	Hymenoptera	Crabronidae	Cerceris	Cerceris sp.	B. Ross	H. Stout	NA
2016	9.74	183.01	26322	5	BLV3	AM	AUG	40.8424	-78.132	N	Hymenoptera	Crabronidae	Cerceris	Cerceris sp.	B. Ross	H. Stout	NA
2016	9.74	183.01	26324	5	BLV3	PM	AUG	40.8424	-78.132	N	Hymenoptera	Crabronidae	Cerceris	Cerceris sp.	M. Herald	H. Stout	NA
2016	9.74	183.01	26331	5	BLV3	PM	AUG	40.8424	-78.132	N	Hymenoptera	Crabronidae	Cerceris	Cerceris sp.	J. Berger	H. Stout	NA
2016	9.74	183.01	26356	5	BLV3	AM	AUG	40.8424	-78.132	N	Hymenoptera	Crabronidae	Cerceris	Cerceris sp.	C. Mahan	H. Stout	NA
2016	9.74	183.01	26358	5	BLV3	AM	AUG	40.8424	-78.132	N	Hymenoptera	Crabronidae	Cerceris	Cerceris sp.	Z. Holden	H. Stout	NA
2016	9.74	183.01	26363	5	BLV3	PM	AUG	40.8424	-78.132	N	Hymenoptera	Crabronidae	Cerceris	Cerceris sp.	Z. Holden	H. Stout	NA
2016	9.74	183.01	26366	5	BLV3	AM	AUG	40.8424	-78.132	N	Hymenoptera	Crabronidae	Cerceris	Cerceris sp.	B. Ross	H. Stout	NA
2016	9.74	183.01	26367	5	BLV3	PM	AUG	40.8424	-78.132	N	Hymenoptera	Crabronidae	Cerceris	Cerceris sp.	C. Mahan	H. Stout	NA
2016	9.74	183.01	26390	5	BLV3	AM	AUG	40.8424	-78.132	N	Hymenoptera	Crabronidae	Cerceris	Cerceris sp.	C. Mahan	H. Stout	NA
2016	9.74	183.01	26396	5	BLV3	PM	AUG	40.8424	-78.132	N	Hymenoptera	Crabronidae	Cerceris	Cerceris sp.	Z. Holden	H. Stout	NA
2016	9.74	183.01	26397	5	BLV3	AM	AUG	40.8424	-78.132	N	Hymenoptera	Crabronidae	Cerceris	Cerceris sp.	B. Ross	H. Stout	NA
2016	9.74	183.01	26400	5	BLV3	AM	AUG	40.8424	-78.132	N	Hymenoptera	Crabronidae	Cerceris	Cerceris sp.	J. Berger	H. Stout	NA
2016	9.74	183.01	26431	5	BLV3	PM	AUG	40.8424	-78.132	N	Hymenoptera	Crabronidae	Cerceris	Cerceris sp.	B. Ross	H. Stout	NA
2016	9.74	183.01	26432	5	BLV3	AM	AUG	40.8424	-78.132	N	Hymenoptera	Crabronidae	Cerceris	Cerceris sp.	B. Ross	H. Stout	NA
2016	9.74	183.01	26435	5	BLV3	AM	AUG	40.8424	-78.132	N	Hymenoptera	Crabronidae	Cerceris	Cerceris sp.	H. Stout	H. Stout	NA
2016	9.74	183.01	26440	5	BLV3	AM	AUG	40.8424	-78.132	N	Hymenoptera	Crabronidae	Cerceris	Cerceris sp.	D. Roberts	H. Stout	NA
2016	9.74	183.01	26461	5	BLV3	AM	AUG	40.8424	-78.132	N	Hymenoptera	Crabronidae	Cerceris	Cerceris sp.	M. Herald	H. Stout	NA
2016	9.74	183.01	26463	5	BLV3	PM	AUG	40.8424	-78.132	N	Hymenoptera	Crabronidae	Cerceris	Cerceris sp.	C. Mahan	H. Stout	NA
2016	9.74	183.01	26469	5	BLV3	AM	AUG	40.8424	-78.132	N	Hymenoptera	Crabronidae	Cerceris	Cerceris sp.	J. Berger	H. Stout	NA
2016	9.74	183.01	26471	5	BLV3	PM	AUG	40.8424	-78.132	N	Hymenoptera	Crabronidae	Cerceris	Cerceris sp.	Z. Holden	H. Stout	NA
2016	9.74	183.01	26472	5	BLV3	PM	AUG	40.8424	-78.132	N	Hymenoptera	Crabronidae	Cerceris	Cerceris sp.	C. Mahan	H. Stout	NA
2016	9.74	183.01	26474	5	BLV3	AM	AUG	40.8424	-78.132	N	Hymenoptera	Crabronidae	Cerceris	Cerceris sp.	H. Stout	H. Stout	NA
2016	9.74	183.01	26475	5	BLV3	AM	AUG	40.8424	-78.132	N	Hymenoptera	Crabronidae	Cerceris	Cerceris sp.	H. Stout	H. Stout	NA
2016	9.74	183.01	26495	5	BLV3	AM	AUG	40.8424	-78.132	N	Hymenoptera	Crabronidae	Cerceris	Cerceris sp.	H. Stout	H. Stout	NA
2016	9.74	183.01	26498	5	BLV3	AM	AUG	40.8424	-78.132	N	Hymenoptera	Crabronidae	Cerceris	Cerceris sp.	C. Mahan	H. Stout	NA
2016	9.74	183.01	26501	5	BLV3	PM	AUG	40.8424	-78.132	N	Hymenoptera	Crabronidae	Cerceris	Cerceris sp.	B. Ross	H. Stout	NA
2016	9.74	183.01	26505	5	BLV3	AM	AUG	40.8424	-78.132	N	Hymenoptera	Crabronidae	Cerceris	Cerceris sp.	Z. Holden	H. Stout	NA
2016	9.74	183.01	26508	5	BLV3	AM	AUG	40.8424	-78.132	N	Hymenoptera	Crabronidae	Cerceris	Cerceris sp.	B. Ross	H. Stout	NA
2016	9.74	183.01	26510	5	BLV3	PM	AUG	40.8424	-78.132	N	Hymenoptera	Crabronidae	Cerceris	Cerceris sp.	C. Engstrom	H. Stout	NA
2016	9.74	183.01	26532	5	BLV3	AM	AUG	40.8424	-78.132	N	Hymenoptera	Crabronidae	Cerceris	Cerceris sp.	H. Stout	H. Stout	NA
2016	9.74	183.01	26533	5	BLV3	AM	AUG	40.8424	-78.132	N	Hymenoptera	Crabronidae	Cerceris	Cerceris sp.	D. Roberts	H. Stout	NA
2016	9.74	183.01	26535	5	BLV3	PM	AUG	40.8424	-78.132	N	Hymenoptera	Crabronidae	Cerceris	Cerceris sp.	Z. Holden	H. Stout	NA
2016	9.74	183.01	26537	5	BLV3	AM	AUG	40.8424	-78.132	N	Hymenoptera	Crabronidae	Cerceris	Cerceris sp.	M. Herald	H. Stout	NA
2016	9.74	183.01	26538	5	BLV3	AM	AUG	40.8424	-78.132	N	Hymenoptera	Crabronidae	Cerceris	Cerceris sp.	D. Roberts	H. Stout	NA
2016	9.74	183.01	26542	5	BLV3	PM	AUG	40.8424	-78.132	N	Hymenoptera	Crabronidae	Cerceris	Cerceris sp.	J. Berger	H. Stout	NA
2016	9.74	183.01	26544	5	BLV3	PM	AUG	40.8424	-78.132	N	Hymenoptera	Crabronidae	Cerceris	Cerceris sp.	M. Herald	H. Stout	NA
2016	9.74	183.01	26569	5	BLV3	AM	AUG	40.8424	-78.132	N	Hymenoptera	Crabronidae	Cerceris	Cerceris sp.	D. Roberts	H. Stout	NA
2016	9.74	183.01	26570	5	BLV3	PM	AUG	40.8424	-78.132	N	Hymenoptera	Crabronidae	Cerceris	Cerceris sp.	Z. Holden	H. Stout	NA
2016	9.74	183.01	26573	5	BLV3	AM	AUG	40.8424	-78.132	N	Hymenoptera	Crabronidae	Cerceris	Cerceris sp.	C. Mahan	H. Stout	NA
2016	9.74	183.01	26576	5	BLV3	AM	AUG	40.8424	-78.132	N	Hymenoptera	Crabronidae	Cerceris	Cerceris sp.	C. Mahan	H. Stout	NA
2016	9.74	183.01	26580	5	BLV3	AM	AUG	40.8424	-78.132	N	Hymenoptera	Crabronidae	Cerceris	Cerceris sp.	Z. Holden	H. Stout	NA
2016	9.74	183.01	26462	5	BLV3	AM	AUG	40.8424	-78.132	N	Hymenoptera	Crabronidae	Philanthus	Philanthus sp.	H. Stout	H. Stout	NA
2016	9.74	183.01	26497	5	BLV3	PM	AUG	40.8424	-78.132	N	Hymenoptera	Ichneumonidae	Metopius	Metopius sp.	C. Engstrom	H. Stout	NA
2016	9.74	183.01	26391	5	BLV3	AM	AUG	40.8424	-78.132	N	Hymenoptera	Ichneumonidae	undet.	Pimplinae morph 3	D. Roberts	D. Roberts	NA
2016	9.74	183.01	26264	5	BLV3	PM	AUG	40.8424	-78.132	N	Hymenoptera	Sphecidae	Ammophila	Ammophila sp.	Z. Holden	H. Stout	NA
2016	9.74	183.01	26362	5	BLV3	PM	AUG	40.8424	-78.132	N	Hymenoptera	Sphecidae	Ammophila	Ammophila sp.	C. Engstrom	H. Stout	NA
2016	9.74	183.01	26401	5	BLV3	AM	AUG	40.8424	-78.132	N	Hymenoptera	Sphecidae	Ammophila	Ammophila sp.	C. Mahan	H. Stout	NA
2016	9.74	183.01	26430	5	BLV3	PM	AUG	40.8424	-78.132	N	Hymenoptera	Sphecidae	Ammophila	Ammophila sp.	C. Mahan	H. Stout	NA
2016	9.74	183.01	26579	5	BLV3	PM	AUG	40.8424	-78.132	N	Hymenoptera	Sphecidae	Ammophila	Ammophila sp.	J. Berger	H. Stout	NA
2016	9.74	183.01	26394	5	BLV3	AM	AUG	40.8424	-78.132	N	Hymenoptera	Sphecidae	Podalonia	Podalonia sp.	Z. Holden	H. Stout	NA
2016	9.74	183.01	26465	5	BLV3	AM	AUG	40.8424	-78.132	N	Hymenoptera	Sphecidae	Podalonia	Podalonia sp.	M. Herald	H. Stout	NA
2016	9.74	183.01	26261	5	BLV3	PM	AUG	40.8424	-78.132	N	Hymenoptera	Vespidae	Ancistrocerus	Ancistrocerus adiabatus	C. Engstrom	H. Stout	NA
2016	9.74	183.01	26405	5	BLV3	AM	AUG	40.8424	-78.132	N	Hymenoptera	Vespidae	Ancistrocerus	Ancistrocerus antilope	J. Berger	H. Stout	NA
2016	9.74	183.01	26256	5	BLV3	PM	AUG	40.8424	-78.132	N	Hymenoptera	Vespidae	Euodynerus	Euodynerus boscii	J. Berger	H. Stout	NA
2016	9.74	183.01	26470	5	BLV3	AM	AUG	40.8424	-78.132	N	Hymenoptera	Vespidae	Euodynerus	Euodynerus boscii	J. Berger	H. Stout	NA
2016	9.74	183.01	26503	5	BLV3	PM	AUG	40.8424	-78.132	N	Hymenoptera	Vespidae	Euodynerus	Euodynerus boscii	Z. Holden	H. Stout	NA
2016	9.74	183.01	26428	5	BLV3	AM	AUG	40.8424	-78.132	N	Hymenoptera	Vespidae	Parancistrocerus	Parancistrocerus pennsylvanicus	H. Stout	H. Stout	NA
2016	9.74	183.01	26473	5	BLV3	PM	AUG	40.8424	-78.132	N	Hymenoptera	Vespidae	Symmorphus	Symmorphus sp.	B. Ross	H. Stout	NA
2016	9.74	183.01	26577	5	BLV3	PM	AUG	40.8424	-78.132	N	Hymenoptera	Vespidae	Dolichovespula	Dolichovespula arctica	Z. Holden	H. Stout	NA
2016	9.74	183.01	26368	5	BLV3	PM	AUG	40.8424	-78.132	N	Hymenoptera	Vespidae	Dolichovespula	Dolichovespulata maculata	Z. Holden	H. Stout	NA
2016	9.74	183.01	26287	5	BLV3	PM	AUG	40.8424	-78.132	N	Hymenoptera	Xiphydriidae	Xiphydria	Xiphydria sp.	C. Engstrom	H. Stout	NA
2016	9.74	183.01	26467	5	BLV3	PM	AUG	40.8424	-78.132	N	Hymenoptera	Xiphydriidae	Xiphydria	Xiphydria sp.	C. Engstrom	H. Stout	NA
2016	249.66	466.04	89706	1	F2	PM	AUG	40.8583	-78.152	Y	Hymenoptera	Andrenidae	Andrena	Andrena.truncatum	D.Roberts	L.Russo	male
2016	249.66	466.04	57427	1	F2	PM	AUG	40.8583	-78.152	Y	Hymenoptera	Apidae	Bombus	Bombus.vagans	J.Berger	L.Russo	female
2016	249.66	466.04	57717	1	F2	AM	AUG	40.8583	-78.152	Y	Hymenoptera	Apidae	Bombus	Bombus.vagans	J.Berger	L.Russo	female
2016	249.66	466.04	89683	1	F2	PM	AUG	40.8583	-78.152	Y	Hymenoptera	Apidae	Bombus	Bombus.vagans	D.Roberts	L.Russo	female
2016	249.66	466.04	57584	1	F2	PM	AUG	40.8583	-78.152	Y	Hymenoptera	Apidae	Ceratina	Ceratina.dupla	J.Berger	L.Russo	female
2016	249.66	466.04	57411	1	F2	PM	AUG	40.8583	-78.152	Y	Hymenoptera	Apidae	Ceratina	Ceratina.mikmaqi	D.Roberts	L.Russo	female
2016	249.66	466.04	57571	1	F2	PM	AUG	40.8583	-78.152	Y	Hymenoptera	Apidae	Ceratina	Ceratina.dupla	H.Stout	L.Russo	female
2016	249.66	466.04	57710	1	F2	PM	AUG	40.8583	-78.152	Y	Hymenoptera	Apidae	Ceratina	Ceratina.dupla	D.Roberts	L.Russo	female
2016	249.66	466.04	57734	1	F2	PM	AUG	40.8583	-78.152	Y	Hymenoptera	Apidae	Ceratina	Ceratina.mikmaqi	D.Roberts	L.Russo	female
2016	249.66	466.04	57747	1	F2	PM	AUG	40.8583	-78.152	Y	Hymenoptera	Apidae	Ceratina	Ceratina.dupla	H.Stout	L.Russo	female
2016	249.66	466.04	89604	1	F2	PM	AUG	40.8583	-78.152	Y	Hymenoptera	Apidae	Ceratina	Ceratina.dupla	M.Herald	L.Russo	female
2016	249.66	466.04	89940	1	F2	PM	AUG	40.8583	-78.152	Y	Hymenoptera	Apidae	Ceratina	Ceratina.dupla	B.Ross	L.Russo	female
2016	249.66	466.04	57679	1	F2	PM	AUG	40.8583	-78.152	Y	Hymenoptera	Apidae	Ceratina	Ceratina.sp.	B.Ross	L.Russo	female
2016	249.66	466.04	57516	1	F2	PM	AUG	40.8583	-78.152	Y	Hymenoptera	Apidae	Bombus	Bombus.fervidus	C.Mahan	L.Russo	male
2016	249.66	466.04	57477	1	F2	PM	AUG	40.8583	-78.152	Y	Hymenoptera	Apidae	Ceratina	Ceratina.dupla	J.Berger	L.Russo	male
2016	249.66	466.04	57617	1	F2	PM	AUG	40.8583	-78.152	Y	Hymenoptera	Apidae	Ceratina	Ceratina.dupla	D.Roberts	L.Russo	male
2016	249.66	466.04	89832	1	F2	PM	AUG	40.8583	-78.152	Y	Hymenoptera	Apidae	Ceratina	Ceratina.dupla	Z.Holden	L.Russo	male
2016	249.66	466.04	26166	1	F2	PM	AUG	40.8583	-78.152	Y	Hymenoptera	Colletidae	Hylaeus	Hylaeus.affinis/modestus	D.Roberts	L.Russo	female
2016	249.66	466.04	89831	1	F2	PM	AUG	40.8583	-78.152	Y	Hymenoptera	Colletidae	Hylaeus	Hylaeus.mesillae	Z.Holden	L.Russo	female
2016	249.66	466.04	89860	1	F2	PM	AUG	40.8583	-78.152	Y	Hymenoptera	Colletidae	Hylaeus	Hylaeus.affinis/modestus	H.Stout	L.Russo	female
2016	249.66	466.04	89874	1	F2	PM	AUG	40.8583	-78.152	Y	Hymenoptera	Colletidae	Hylaeus	Hylaeus.mesillae	Z.Holden	L.Russo	female
2016	249.66	466.04	89823	1	F2	PM	AUG	40.8583	-78.152	Y	Hymenoptera	Colletidae	Colletes	Colletes.simulans	C.Mahan	L.Russo	male
2016	249.66	466.04	57540	1	F2	PM	AUG	40.8583	-78.152	Y	Hymenoptera	Colletidae	Hylaeus	Hylaeus.mesillae	J.Berger	L.Russo	male
2016	249.66	466.04	57568	1	F2	PM	AUG	40.8583	-78.152	Y	Hymenoptera	Colletidae	Hylaeus	Hylaeus.modestus	Z.Holden	L.Russo	male
2016	249.66	466.04	57626	1	F2	PM	AUG	40.8583	-78.152	Y	Hymenoptera	Colletidae	Hylaeus	Hylaeus.mesillae	J.Berger	L.Russo	male
2016	249.66	466.04	57748	1	F2	PM	AUG	40.8583	-78.152	Y	Hymenoptera	Colletidae	Hylaeus	Hylaeus.mesillae	C.Mahan	L.Russo	male
2016	249.66	466.04	89688	1	F2	PM	AUG	40.8583	-78.152	Y	Hymenoptera	Halictidae	Augochlorella	Augochlorella.aurata	Z.Holden	L.Russo	NA
2016	249.66	466.04	57406	1	F2	PM	AUG	40.8583	-78.152	Y	Hymenoptera	Halictidae	Augochloropsis	Augochloropsis.metallica.fulgida	C.Mahan	L.Russo	NA
2016	249.66	466.04	57720	1	F2	PM	AUG	40.8583	-78.152	Y	Hymenoptera	Halictidae	Halictus	Halictus.ligatus	M.Herald	L.Russo	NA
2016	249.66	466.04	57412	1	F2	PM	AUG	40.8583	-78.152	Y	Hymenoptera	Halictidae	Lasioglossum	Lasioglossum.sp.	Z.Holden	L.Russo	NA
2016	249.66	466.04	57563	1	F2	PM	AUG	40.8583	-78.152	Y	Hymenoptera	Halictidae	Lasioglossum	Lasioglossum.lineatulum	B.Ross	L.Russo	NA
2016	249.66	466.04	57632	1	F2	PM	AUG	40.8583	-78.152	Y	Hymenoptera	Halictidae	Lasioglossum	Lasioglossum.sp.	J.Berger	L.Russo	NA
2016	249.66	466.04	57636	1	F2	PM	AUG	40.8583	-78.152	Y	Hymenoptera	Halictidae	Lasioglossum	Lasioglossum.heterognathum	M.Herald	L.Russo	NA
2016	249.66	466.04	57640	1	F2	PM	AUG	40.8583	-78.152	Y	Hymenoptera	Halictidae	Lasioglossum	Lasioglossum.cressonii	M.Herald	L.Russo	NA
2016	249.66	466.04	57697	1	F2	AM	AUG	40.8583	-78.152	Y	Hymenoptera	Halictidae	Halictus	Halictus.confusus	M.Herald	L.Russo	NA
2016	249.66	466.04	57712	1	F2	AM	AUG	40.8583	-78.152	Y	Hymenoptera	Halictidae	Lasioglossum	Lasioglossum.cressonii	M.Herald	L.Russo	NA
2016	249.66	466.04	89611	1	F2	AM	AUG	40.8583	-78.152	Y	Hymenoptera	Halictidae	Lasioglossum	Lasioglossum.lineatulum	B.Ross	L.Russo	NA
2016	249.66	466.04	89897	1	F2	PM	AUG	40.8583	-78.152	Y	Hymenoptera	Halictidae	Sphecodes	Sphecodes.sp.	B.Ross	L.Russo	NA
2016	249.66	466.04	89922	1	F2	AM	AUG	40.8583	-78.152	Y	Hymenoptera	Halictidae	Lasioglossum	Lasioglossum.cressonii	C.Mahan	L.Russo	NA
2016	249.66	466.04	57403	1	F2	PM	AUG	40.8583	-78.152	Y	Hymenoptera	Megachilidae	Megachile	Megachile.mendica	D.Roberts	L.Russo	female
2016	249.66	466.04	57490	1	F2	AM	AUG	40.8583	-78.152	Y	Hymenoptera	Megachilidae	Megachile	Megachile.relativa	J.Berger	L.Russo	female
2016	249.66	466.04	89767	1	F2	PM	AUG	40.8583	-78.152	Y	Hymenoptera	Megachilidae	Megachile	Megachile.relativa	B.Ross	L.Russo	male
2016	249.66	466.04	89881	1	F2	AM	AUG	40.8583	-78.152	Y	Hymenoptera	Megachilidae	Megachile	Megachile.relativa	C.Mahan	L.Russo	male
2016	249.66	466.04	57661	1	F2	PM	AUG	40.8583	-78.152	N	Coleoptera	Cantharidae	Chauliognathus	Chauliognathus pennsylvanicus	B. Ross	H. Stout	NA
2016	249.66	466.04	89747	1	F2	AM	AUG	40.8583	-78.152	N	Coleoptera	Chrysomelidae	undet.	undet. Chrysomelidae	M. Herald	B. Ross	NA
2016	249.66	466.04	89753	1	F2	AM	AUG	40.8583	-78.152	N	Diptera	Calliphoridae	undet.	undet. Calliphoridae	J. Berger	B. Ross, J. Berger	NA
2016	249.66	466.04	89702	1	F2	AM	AUG	40.8583	-78.152	N	Diptera	Syrphidae	Syrphus	Syrphus sp.	B. Ross	H. Stout	NA
2016	249.66	466.04	89708	1	F2	AM	AUG	40.8583	-78.152	N	Diptera	Syrphidae	Toxomerus	Toxomerus sp.	C. Engstrom	H. Stout	NA
2016	249.66	466.04	57526	1	F2	PM	AUG	40.8583	-78.152	N	Hemiptera	Miridae	undet.	undet. Miridae	Z. Holden	B. Ross, J. Berger, H. Stout	NA
2016	249.66	466.04	89751	1	F2	AM	AUG	40.8583	-78.152	N	Hymenoptera	Braconidae	undet.	Braconinae morph 2	C. Engstrom	D. Roberts	NA
2016	249.66	466.04	57401	1	F2	PM	AUG	40.8583	-78.152	N	Hymenoptera	Chrysididae	Elampus	Elampus sp.	Z. Holden	H. Stout	NA
2016	249.66	466.04	57501	1	F2	PM	AUG	40.8583	-78.152	N	Hymenoptera	Chrysididae	Elampus	Elampus sp.	B. Ross	H. Stout	NA
2016	249.66	466.04	57555	1	F2	PM	AUG	40.8583	-78.152	N	Hymenoptera	Chrysididae	Elampus	Elampus sp.	H. Stout	H. Stout	NA
2016	249.66	466.04	57711	1	F2	PM	AUG	40.8583	-78.152	N	Hymenoptera	Chrysididae	Elampus	Elampus sp.	B. Ross	H. Stout	NA
2016	249.66	466.04	57746	1	F2	AM	AUG	40.8583	-78.152	N	Hymenoptera	Chrysididae	Elampus	Elampus sp.	M. Herald	H. Stout	NA
2016	249.66	466.04	57907	1	F2	PM	AUG	40.8583	-78.152	N	Hymenoptera	Chrysididae	Elampus	Elampus sp.	B. Ross	H. Stout	NA
2016	249.66	466.04	89692	1	F2	PM	AUG	40.8583	-78.152	N	Hymenoptera	Chrysididae	Elampus	Elampus sp.	M. Herald	H. Stout	NA
2016	249.66	466.04	89709	1	F2	PM	AUG	40.8583	-78.152	N	Hymenoptera	Chrysididae	Elampus	Elampus sp.	Z. Holden	H. Stout	NA
2016	249.66	466.04	89795	1	F2	PM	AUG	40.8583	-78.152	N	Hymenoptera	Chrysididae	Elampus	Elampus sp.	H. Stout	H. Stout	NA
2016	249.66	466.04	89931	1	F2	PM	AUG	40.8583	-78.152	N	Hymenoptera	Chrysididae	Elampus	Elampus sp.	C. Mahan	H. Stout	NA
2016	249.66	466.04	26227	1	F2	PM	AUG	40.8583	-78.152	N	Hymenoptera	Crabronidae	Cerceris	Cerceris sp.	J. Berger	H. Stout	NA
2016	249.66	466.04	57400	1	F2	PM	AUG	40.8583	-78.152	N	Hymenoptera	Crabronidae	Cerceris	Cerceris sp.	C. Mahan	H. Stout	NA
2016	249.66	466.04	57407	1	F2	AM	AUG	40.8583	-78.152	N	Hymenoptera	Crabronidae	Cerceris	Cerceris sp.	Z. Holden	H. Stout	NA
2016	249.66	466.04	57408	1	F2	PM	AUG	40.8583	-78.152	N	Hymenoptera	Crabronidae	Cerceris	Cerceris sp.	H. Stout	H. Stout	NA
2016	249.66	466.04	57417	1	F2	PM	AUG	40.8583	-78.152	N	Hymenoptera	Crabronidae	Cerceris	Cerceris sp.	D. Roberts	H. Stout	NA
2016	249.66	466.04	57420	1	F2	AM	AUG	40.8583	-78.152	N	Hymenoptera	Crabronidae	Cerceris	Cerceris sp.	M. Herald	H. Stout	NA
2016	249.66	466.04	57474	1	F2	PM	AUG	40.8583	-78.152	N	Hymenoptera	Crabronidae	Cerceris	Cerceris sp.	C. Mahan	H. Stout	NA
2016	249.66	466.04	57476	1	F2	PM	AUG	40.8583	-78.152	N	Hymenoptera	Crabronidae	Cerceris	Cerceris sp.	D. Roberts	H. Stout	NA
2016	249.66	466.04	57533	1	F2	AM	AUG	40.8583	-78.152	N	Hymenoptera	Crabronidae	Cerceris	Cerceris sp.	J. Berger	H. Stout	NA
2016	249.66	466.04	57556	1	F2	AM	AUG	40.8583	-78.152	N	Hymenoptera	Crabronidae	Cerceris	Cerceris sp.	C. Engstrom	H. Stout	NA
2016	249.66	466.04	57564	1	F2	PM	AUG	40.8583	-78.152	N	Hymenoptera	Crabronidae	Cerceris	Cerceris sp.	J. Berger	H. Stout	NA
2016	249.66	466.04	57606	1	F2	PM	AUG	40.8583	-78.152	N	Hymenoptera	Crabronidae	Cerceris	Cerceris sp.	B. Ross	H. Stout	NA
2016	249.66	466.04	57620	1	F2	PM	AUG	40.8583	-78.152	N	Hymenoptera	Crabronidae	Cerceris	Cerceris sp.	H. Stout	H. Stout	NA
2016	249.66	466.04	57621	1	F2	PM	AUG	40.8583	-78.152	N	Hymenoptera	Crabronidae	Cerceris	Cerceris sp.	M. Herald	H. Stout	NA
2016	249.66	466.04	57624	1	F2	PM	AUG	40.8583	-78.152	N	Hymenoptera	Crabronidae	Cerceris	Cerceris sp.	M. Herald	H. Stout	NA
2016	249.66	466.04	57628	1	F2	AM	AUG	40.8583	-78.152	N	Hymenoptera	Crabronidae	Cerceris	Cerceris sp.	M. Herald	H. Stout	NA
2016	249.66	466.04	57631	1	F2	PM	AUG	40.8583	-78.152	N	Hymenoptera	Crabronidae	Cerceris	Cerceris sp.	Z. Holden	H. Stout	NA
2016	249.66	466.04	57637	1	F2	AM	AUG	40.8583	-78.152	N	Hymenoptera	Crabronidae	Cerceris	Cerceris sp.	C. Mahan	H. Stout	NA
2016	249.66	466.04	57642	1	F2	AM	AUG	40.8583	-78.152	N	Hymenoptera	Crabronidae	Cerceris	Cerceris sp.	J. Berger	H. Stout	NA
2016	249.66	466.04	57643	1	F2	AM	AUG	40.8583	-78.152	N	Hymenoptera	Crabronidae	Cerceris	Cerceris sp.	C. Engstrom	H. Stout	NA
2016	249.66	466.04	57653	1	F2	AM	AUG	40.8583	-78.152	N	Hymenoptera	Crabronidae	Cerceris	Cerceris sp.	Z. Holden	H. Stout	NA
2016	249.66	466.04	57658	1	F2	PM	AUG	40.8583	-78.152	N	Hymenoptera	Crabronidae	Cerceris	Cerceris sp.	D. Roberts	H. Stout	NA
2016	249.66	466.04	57672	1	F2	AM	AUG	40.8583	-78.152	N	Hymenoptera	Crabronidae	Cerceris	Cerceris sp.	C. Engstrom	H. Stout	NA
2016	249.66	466.04	57678	1	F2	AM	AUG	40.8583	-78.152	N	Hymenoptera	Crabronidae	Cerceris	Cerceris sp.	C. Engstrom	H. Stout	NA
2016	249.66	466.04	57719	1	F2	PM	AUG	40.8583	-78.152	N	Hymenoptera	Crabronidae	Cerceris	Cerceris sp.	Z. Holden	H. Stout	NA
2016	249.66	466.04	57736	1	F2	AM	AUG	40.8583	-78.152	N	Hymenoptera	Crabronidae	Cerceris	Cerceris sp.	Z. Holden	H. Stout	NA
2016	249.66	466.04	57739	1	F2	PM	AUG	40.8583	-78.152	N	Hymenoptera	Crabronidae	Cerceris	Cerceris sp.	Z. Holden	H. Stout	NA
2016	249.66	466.04	89601	1	F2	AM	AUG	40.8583	-78.152	N	Hymenoptera	Crabronidae	Cerceris	Cerceris sp.	B. Ross	H. Stout	NA
2016	249.66	466.04	89616	1	F2	PM	AUG	40.8583	-78.152	N	Hymenoptera	Crabronidae	Cerceris	Cerceris sp.	B. Ross	H. Stout	NA
2016	249.66	466.04	89618	1	F2	PM	AUG	40.8583	-78.152	N	Hymenoptera	Crabronidae	Cerceris	Cerceris sp.	M. Herald	H. Stout	NA
2016	249.66	466.04	89624	1	F2	AM	AUG	40.8583	-78.152	N	Hymenoptera	Crabronidae	Cerceris	Cerceris sp.	C. Engstrom	H. Stout	NA
2016	249.66	466.04	89642	1	F2	PM	AUG	40.8583	-78.152	N	Hymenoptera	Crabronidae	Cerceris	Cerceris sp.	M. Herald	H. Stout	NA
2016	249.66	466.04	89671	1	F2	AM	AUG	40.8583	-78.152	N	Hymenoptera	Crabronidae	Cerceris	Cerceris sp.	B. Ross	H. Stout	NA
2016	249.66	466.04	89682	1	F2	AM	AUG	40.8583	-78.152	N	Hymenoptera	Crabronidae	Cerceris	Cerceris sp.	C. Mahan	H. Stout	NA
2016	249.66	466.04	89710	1	F2	PM	AUG	40.8583	-78.152	N	Hymenoptera	Crabronidae	Cerceris	Cerceris sp.	H. Stout	H. Stout	NA
2016	249.66	466.04	89716	1	F2	PM	AUG	40.8583	-78.152	N	Hymenoptera	Crabronidae	Cerceris	Cerceris sp.	J. Berger	H. Stout	NA
2016	249.66	466.04	89758	1	F2	AM	AUG	40.8583	-78.152	N	Hymenoptera	Crabronidae	Cerceris	Cerceris sp.	Z. Holden	H. Stout	NA
2016	249.66	466.04	89760	1	F2	AM	AUG	40.8583	-78.152	N	Hymenoptera	Crabronidae	Cerceris	Cerceris sp.	B. Ross	H. Stout	NA
2016	249.66	466.04	89844	1	F2	PM	AUG	40.8583	-78.152	N	Hymenoptera	Crabronidae	Cerceris	Cerceris sp.	J. Berger	H. Stout	NA
2016	249.66	466.04	89845	1	F2	PM	AUG	40.8583	-78.152	N	Hymenoptera	Crabronidae	Cerceris	Cerceris sp.	M. Herald	H. Stout	NA
2016	249.66	466.04	89850	1	F2	AM	AUG	40.8583	-78.152	N	Hymenoptera	Crabronidae	Cerceris	Cerceris sp.	C. Mahan	H. Stout	NA
2016	249.66	466.04	89886	1	F2	PM	AUG	40.8583	-78.152	N	Hymenoptera	Crabronidae	Cerceris	Cerceris sp.	B. Ross	H. Stout	NA
2016	249.66	466.04	89891	1	F2	PM	AUG	40.8583	-78.152	N	Hymenoptera	Crabronidae	Cerceris	Cerceris sp.	B. Ross	H. Stout	NA
2016	249.66	466.04	57510	1	F2	PM	AUG	40.8583	-78.152	N	Hymenoptera	Crabronidae	Ectemnius	Ectemnius sp.	H. Stout	H. Stout	NA
2016	249.66	466.04	89870	1	F2	PM	AUG	40.8583	-78.152	N	Hymenoptera	Gasteruptiidae	Gasteruption	Gasteruption sp.	B. Ross	H. Stout	NA
2016	249.66	466.04	57663	1	F2	AM	AUG	40.8583	-78.152	N	Hymenoptera	Ichneumonidae	Exetastes	Exetastes sp.	M. Herald	D. Roberts	NA
2016	249.66	466.04	89681	1	F2	AM	AUG	40.8583	-78.152	N	Hymenoptera	Ichneumonidae	Exetastes	Exetastes sp.	Z. Holden	D. Roberts	NA
2016	249.66	466.04	89869	1	F2	AM	AUG	40.8583	-78.152	N	Hymenoptera	Ichneumonidae	Exetastes	Exetastes sp.	J. Berger	D. Roberts	NA
2016	249.66	466.04	89901	1	F2	PM	AUG	40.8583	-78.152	N	Hymenoptera	Ichneumonidae	undet.	Glyptini morph 5	D. Roberts	D. Roberts	NA
2016	249.66	466.04	57596	1	F2	PM	AUG	40.8583	-78.152	N	Hymenoptera	Ichneumonidae	undet.	Cremastinae morph 1	H. Stout	D. Roberts	NA
2016	249.66	466.04	57664	1	F2	PM	AUG	40.8583	-78.152	N	Hymenoptera	Ichneumonidae	undet.	Cremastinae morph 1	B. Ross	D. Roberts	NA
2016	249.66	466.04	89724	1	F2	PM	AUG	40.8583	-78.152	N	Hymenoptera	Ichneumonidae	undet.	Cremastinae morph 1	C. Mahan	D. Roberts	NA
2016	249.66	466.04	89806	1	F2	PM	AUG	40.8583	-78.152	N	Hymenoptera	Ichneumonidae	undet.	Cremastinae morph 1	J. Berger	D. Roberts	NA
2016	249.66	466.04	57599	1	F2	PM	AUG	40.8583	-78.152	N	Hymenoptera	Ichneumonidae	undet.	Ctenopelmatinae morph 4	H. Stout	D. Roberts	NA
2016	249.66	466.04	57512	1	F2	AM	AUG	40.8583	-78.152	N	Hymenoptera	Ichneumonidae	undet.	Diplazontinae morph 1	B. Ross	D. Roberts	NA
2016	249.66	466.04	89680	1	F2	PM	AUG	40.8583	-78.152	N	Hymenoptera	Perilampidae	undet.	undet. Perilampidae	M. Herald	H. Stout	NA
2016	249.66	466.04	57705	1	F2	AM	AUG	40.8583	-78.152	N	Hymenoptera	Pteromalidae	undet.	undet. Pteromalidae	Z. Holden	H. Stout	NA
2016	249.66	466.04	57525	1	F2	AM	AUG	40.8583	-78.152	N	Hymenoptera	Sphecidae	Ammophila	Ammophila sp.	C. Engstrom	H. Stout	NA
2016	249.66	466.04	57623	1	F2	PM	AUG	40.8583	-78.152	N	Hymenoptera	Sphecidae	Ammophila	Ammophila sp.	C. Mahan	H. Stout	NA
2016	249.66	466.04	57625	1	F2	PM	AUG	40.8583	-78.152	N	Hymenoptera	Sphecidae	Podalonia	Podalonia sp.	C. Mahan	H. Stout	NA
2016	249.66	466.04	57709	1	F2	AM	AUG	40.8583	-78.152	N	Hymenoptera	Sphecidae	Podalonia	Podalonia sp.	M. Herald	H. Stout	NA
2016	249.66	466.04	57541	1	F2	AM	AUG	40.8583	-78.152	N	Hymenoptera	Tenthredinidae	undet.	Tenthredinidae morph 3	C. Mahan	H. Stout	NA
2016	249.66	466.04	57572	1	F2	PM	AUG	40.8583	-78.152	N	Hymenoptera	Vespidae	Ancistrocerus	Ancistrocerus antilope	C. Mahan	H. Stout	NA
2016	249.66	466.04	89727	1	F2	AM	AUG	40.8583	-78.152	N	Hymenoptera	Vespidae	Ancistrocerus	Ancistrocerus antilope	B. Ross	H. Stout	NA
2016	249.66	466.04	90058	1	F2	PM	AUG	40.8583	-78.152	N	Hymenoptera	Vespidae	Ancistrocerus	Ancistrocerus antilope	H. Stout	H. Stout	NA
2016	249.66	466.04	89669	1	F2	PM	AUG	40.8583	-78.152	N	Hymenoptera	Vespidae	Ancistrocerus	Ancistrocerus unifasciatus	Z. Holden	H. Stout	NA
2016	249.66	466.04	57610	1	F2	PM	AUG	40.8583	-78.152	N	Hymenoptera	Vespidae	Eumenes	Eumenes verticalis	H. Stout	H. Stout	NA
2016	249.66	466.04	57430	1	F2	PM	AUG	40.8583	-78.152	N	Hymenoptera	Vespidae	Euodynerus	Euodynerus boscii	J. Berger	H. Stout	NA
2016	249.66	466.04	57468	1	F2	PM	AUG	40.8583	-78.152	N	Hymenoptera	Vespidae	Euodynerus	Euodynerus boscii	J. Berger	H. Stout	NA
2016	249.66	466.04	57595	1	F2	PM	AUG	40.8583	-78.152	N	Hymenoptera	Vespidae	Euodynerus	Euodynerus boscii	M. Herald	H. Stout	NA
2016	249.66	466.04	57681	1	F2	PM	AUG	40.8583	-78.152	N	Hymenoptera	Vespidae	Euodynerus	Euodynerus boscii	C. Mahan	H. Stout	NA
2016	249.66	466.04	57721	1	F2	PM	AUG	40.8583	-78.152	N	Hymenoptera	Vespidae	Euodynerus	Euodynerus boscii	J. Berger	H. Stout	NA
2016	249.66	466.04	89630	1	F2	AM	AUG	40.8583	-78.152	N	Hymenoptera	Vespidae	Euodynerus	Euodynerus boscii	Z. Holden	H. Stout	NA
2016	0	0	89934	6	HC1	PM	AUG	40.8411	-78.1304	Y	Hymenoptera	Apidae	Ceratina	Ceratina.dupla	J.Berger	L.Russo	male
2016	0	0	57670	6	HC1	PM	AUG	40.8411	-78.1304	Y	Hymenoptera	Halictidae	Lasioglossum	Lasioglossum.sp.	B.Ross	L.Russo	male
2016	0	0	57671	6	HC1	AM	AUG	40.8411	-78.1304	Y	Hymenoptera	Halictidae	Lasioglossum	Lasioglossum.sp.	M.Herald	L.Russo	male
2016	0	0	89700	6	HC1	PM	AUG	40.8411	-78.1304	Y	Hymenoptera	Halictidae	Lasioglossum	Lasioglossum.sp.	C.Mahan	L.Russo	male
2016	0	0	57744	6	HC1	PM	AUG	40.8411	-78.1304	N	Diptera	Sarcophagidae	undet.	undet. Sarcophagidae	J. Berger	H. Stout	NA
2016	0	0	57524	6	HC1	AM	AUG	40.8411	-78.1304	N	Diptera	Syrphidae	Syrphus	Syrphus sp.	C. Mahan	H. Stout	NA
2016	0	0	57414	6	HC1	AM	AUG	40.8411	-78.1304	N	Diptera	Syrphidae	undet.	undet. Syrphidae	Z. Holden	B. Ross, J. Berger	NA
2016	0	0	89792	6	HC1	AM	AUG	40.8411	-78.1304	N	Diptera	Syrphidae	undet.	undet. Syrphidae	C. Mahan	B. Ross, J. Berger	NA
2016	0	0	89740	6	HC1	PM	AUG	40.8411	-78.1304	N	Diptera	Tachinidae	undet.	undet. Tachinidae	Z. Holden	B. Ross, J. Berger	NA
2016	0	0	57581	6	HC1	AM	AUG	40.8411	-78.1304	N	Hymenoptera	Braconidae	undet.	Rogadinae morph 2	H. Stout	D. Roberts	NA
2016	0	0	57537	6	HC1	AM	AUG	40.8411	-78.1304	N	Hymenoptera	Ichneumonidae	undet.	Campopleginae morph 8	M. Herald	D. Roberts	NA
2016	0	0	89798	6	HC1	AM	AUG	40.8411	-78.1304	N	Hymenoptera	Ichneumonidae	undet.	Campopleginae morph 8	D. Roberts	H. Stout	NA
2016	0	0	57507	6	HC1	AM	AUG	40.8411	-78.1304	N	Hymenoptera	Ichneumonidae	undet.	Diplazontinae morph 2	M. Herald	D. Roberts	NA
2016	0	0	57535	6	HC1	AM	AUG	40.8411	-78.1304	N	Hymenoptera	Ichneumonidae	undet.	Ichneumoninae morph 1	C. Mahan	D. Roberts	NA
2016	0	0	57745	6	HC1	AM	AUG	40.8411	-78.1304	N	Hymenoptera	Ichneumonidae	undet.	Ichneumoninae morph 2	H. Stout	D. Roberts	NA
2016	0	0	89650	6	HC1	PM	AUG	40.8411	-78.1304	N	Hymenoptera	Pelecinidae	Pelecinus	Pelecinus polyturator	Z. Holden	H. Stout	NA
2016	0	0	57733	6	HC1	AM	AUG	40.8411	-78.1304	N	Hymenoptera	Pompilidae	Priocnemis	Priocnemis sp.	Z. Holden	H. Stout	NA
2016	0	0	57716	6	HC1	AM	AUG	40.8411	-78.1304	N	Hymenoptera	Tiphiidae	Tiphia	Tiphia sp.	C. Mahan	H. Stout	NA
2016	0	0	57518	6	HC1	AM	AUG	40.8411	-78.1304	N	Hymenoptera	Vespidae	Ancistrocerus	Ancistrocerus adiabatus	B. Ross	H. Stout	NA
2016	0	0	57428	6	HC1	AM	AUG	40.8411	-78.1304	N	Hymenoptera	Vespidae	Vespula	Vespula maculifrons	J. Berger	H. Stout	NA
2016	2.33	0	26410	4	MH1	AM	AUG	40.8436	-78.1334	Y	Hymenoptera	Apidae	Epeolus	Epeolus.scutellaris	H.Stout	L.Russo	female
2016	2.33	0	26380	4	MH1	PM	AUG	40.8436	-78.1334	Y	Hymenoptera	Colletidae	Colletes	Colletes.simulans	C.Mahan	L.Russo	male
2016	2.33	0	26588	4	MH1	AM	AUG	40.8436	-78.1334	Y	Hymenoptera	Colletidae	Colletes	Colletes.simulans	H.Stout	L.Russo	male
2016	2.33	0	26347	4	MH1	AM	AUG	40.8436	-78.1334	Y	Hymenoptera	Halictidae	Augochlorella	Augochlorella.aurata	B.Ross	L.Russo	female
2016	2.33	0	26345	4	MH1	PM	AUG	40.8436	-78.1334	Y	Hymenoptera	Halictidae	Lasioglossum	Lasioglossum.ephialtum	C.Mahan	L.Russo	female
2016	2.33	0	26343	4	MH1	PM	AUG	40.8436	-78.1334	Y	Hymenoptera	Halictidae	Halictus	Halictus.ligatus	C.Mahan	L.Russo	male
2016	2.33	0	26520	4	MH1	PM	AUG	40.8436	-78.1334	Y	Hymenoptera	Halictidae	Halictus	Halictus.ligatus	C.Mahan	L.Russo	male
2016	2.33	0	26378	4	MH1	PM	AUG	40.8436	-78.1334	Y	Hymenoptera	Halictidae	Lasioglossum	Lasioglossum.sp.	B.Ross	L.Russo	male
2016	2.33	0	26270	4	MH1	AM	AUG	40.8436	-78.1334	N	Coleoptera	Chrysomelidae	undet.	undet. Chrysomelidae	H. Stout	B. Ross	NA
2016	2.33	0	26417	4	MH1	PM	AUG	40.8436	-78.1334	N	Coleoptera	Curculionidae	Curculio	Curculio sp.	Z. Holden	H. Stout	NA
2016	2.33	0	26512	4	MH1	AM	AUG	40.8436	-78.1334	N	Coleoptera	Curculionidae	Curculio	Curculio sp.	J. Berger	H. Stout	NA
2016	2.33	0	26413	4	MH1	PM	AUG	40.8436	-78.1334	N	Coleoptera	Ripiphoridae	Ripiphorus	Ripiphorus sp.	J. Berger	H. Stout	NA
2016	2.33	0	26415	4	MH1	PM	AUG	40.8436	-78.1334	N	Coleoptera	Ripiphoridae	Ripiphorus	Ripiphorus sp.	Z. Holden	H. Stout	NA
2016	2.33	0	26560	4	MH1	AM	AUG	40.8436	-78.1334	N	Diptera	Syrphidae	Spilomyia	Spilomyia fusca	D. Roberts	H. Stout	NA
2016	2.33	0	26268	4	MH1	AM	AUG	40.8436	-78.1334	N	Diptera	Syrphidae	Syrphus	Syrphus sp.	M. Herald	H. Stout	NA
2016	2.33	0	26273	4	MH1	AM	AUG	40.8436	-78.1334	N	Diptera	Syrphidae	Toxomerus	Toxomerus sp.	C. Mahan	H. Stout	NA
2016	2.33	0	26451	4	MH1	PM	AUG	40.8436	-78.1334	N	Diptera	Syrphidae	Toxomerus	Toxomerus sp.	M. Herald	H. Stout	NA
2016	2.33	0	26311	4	MH1	PM	AUG	40.8436	-78.1334	N	Diptera	Syrphidae	undet.	undet. Syrphidae	Z. Holden	B. Ross, J. Berger	NA
2016	2.33	0	26480	4	MH1	AM	AUG	40.8436	-78.1334	N	Diptera	Syrphidae	undet.	undet. Syrphidae	B. Ross	B. Ross, J. Berger	NA
2016	2.33	0	26379	4	MH1	PM	AUG	40.8436	-78.1334	N	Hymenoptera	Braconidae	undet.	Braconinae morph 1	J. Berger	D. Roberts	NA
2016	2.33	0	26267	4	MH1	AM	AUG	40.8436	-78.1334	N	Hymenoptera	Chrysididae	Elampus	Elampus sp.	D. Roberts	H. Stout	NA
2016	2.33	0	26274	4	MH1	AM	AUG	40.8436	-78.1334	N	Hymenoptera	Chrysididae	Elampus	Elampus sp.	Z. Holden	H. Stout	NA
2016	2.33	0	26301	4	MH1	AM	AUG	40.8436	-78.1334	N	Hymenoptera	Chrysididae	Elampus	Elampus sp.	Z. Holden	H. Stout	NA
2016	2.33	0	26353	4	MH1	PM	AUG	40.8436	-78.1334	N	Hymenoptera	Chrysididae	Elampus	Elampus sp.	C. Engstrom	H. Stout	NA
2016	2.33	0	26387	4	MH1	PM	AUG	40.8436	-78.1334	N	Hymenoptera	Chrysididae	Elampus	Elampus sp.	J. Berger	H. Stout	NA
2016	2.33	0	26448	4	MH1	AM	AUG	40.8436	-78.1334	N	Hymenoptera	Chrysididae	Elampus	Elampus sp.	B. Ross	H. Stout	NA
2016	2.33	0	26457	4	MH1	PM	AUG	40.8436	-78.1334	N	Hymenoptera	Chrysididae	Elampus	Elampus sp.	J. Berger	H. Stout	NA
2016	2.33	0	26518	4	MH1	PM	AUG	40.8436	-78.1334	N	Hymenoptera	Chrysididae	Elampus	Elampus sp.	B. Ross	H. Stout	NA
2016	2.33	0	26525	4	MH1	AM	AUG	40.8436	-78.1334	N	Hymenoptera	Chrysididae	Elampus	Elampus sp.	H. Stout	H. Stout	NA
2016	2.33	0	26527	4	MH1	PM	AUG	40.8436	-78.1334	N	Hymenoptera	Chrysididae	Elampus	Elampus sp.	C. Engstrom	H. Stout	NA
2016	2.33	0	26550	4	MH1	AM	AUG	40.8436	-78.1334	N	Hymenoptera	Chrysididae	Elampus	Elampus sp.	J. Berger	H. Stout	NA
2016	2.33	0	26553	4	MH1	PM	AUG	40.8436	-78.1334	N	Hymenoptera	Chrysididae	Elampus	Elampus sp.	M. Herald	H. Stout	NA
2016	2.33	0	26555	4	MH1	PM	AUG	40.8436	-78.1334	N	Hymenoptera	Chrysididae	Elampus	Elampus sp.	M. Herald	H. Stout	NA
2016	2.33	0	26590	4	MH1	PM	AUG	40.8436	-78.1334	N	Hymenoptera	Chrysididae	Elampus	Elampus sp.	Z. Holden	H. Stout	NA
2016	2.33	0	26596	4	MH1	PM	AUG	40.8436	-78.1334	N	Hymenoptera	Chrysididae	Elampus	Elampus sp.	B. Ross	H. Stout	NA
2016	2.33	0	26597	4	MH1	PM	AUG	40.8436	-78.1334	N	Hymenoptera	Chrysididae	Elampus	Elampus sp.	C. Engstrom	H. Stout	NA
2016	2.33	0	26271	4	MH1	AM	AUG	40.8436	-78.1334	N	Hymenoptera	Crabronidae	Cerceris	Cerceris sp.	J. Berger	H. Stout	NA
2016	2.33	0	26272	4	MH1	AM	AUG	40.8436	-78.1334	N	Hymenoptera	Crabronidae	Cerceris	Cerceris sp.	J. Berger	H. Stout	NA
2016	2.33	0	26275	4	MH1	AM	AUG	40.8436	-78.1334	N	Hymenoptera	Crabronidae	Cerceris	Cerceris sp.	D. Roberts	H. Stout	NA
2016	2.33	0	26276	4	MH1	AM	AUG	40.8436	-78.1334	N	Hymenoptera	Crabronidae	Cerceris	Cerceris sp.	Z. Holden	H. Stout	NA
2016	2.33	0	26277	4	MH1	AM	AUG	40.8436	-78.1334	N	Hymenoptera	Crabronidae	Cerceris	Cerceris sp.	H. Stout	H. Stout	NA
2016	2.33	0	26278	4	MH1	AM	AUG	40.8436	-78.1334	N	Hymenoptera	Crabronidae	Cerceris	Cerceris sp.	C. Mahan	H. Stout	NA
2016	2.33	0	26304	4	MH1	AM	AUG	40.8436	-78.1334	N	Hymenoptera	Crabronidae	Cerceris	Cerceris sp.	B. Ross	H. Stout	NA
2016	2.33	0	26305	4	MH1	AM	AUG	40.8436	-78.1334	N	Hymenoptera	Crabronidae	Cerceris	Cerceris sp.	D. Roberts	H. Stout	NA
2016	2.33	0	26316	4	MH1	PM	AUG	40.8436	-78.1334	N	Hymenoptera	Crabronidae	Cerceris	Cerceris sp.	B. Ross	H. Stout	NA
2016	2.33	0	26317	4	MH1	PM	AUG	40.8436	-78.1334	N	Hymenoptera	Crabronidae	Cerceris	Cerceris sp.	M. Herald	H. Stout	NA
2016	2.33	0	26318	4	MH1	PM	AUG	40.8436	-78.1334	N	Hymenoptera	Crabronidae	Cerceris	Cerceris sp.	C. Mahan	H. Stout	NA
2016	2.33	0	26319	4	MH1	PM	AUG	40.8436	-78.1334	N	Hymenoptera	Crabronidae	Cerceris	Cerceris sp.	B. Ross	H. Stout	NA
2016	2.33	0	26339	4	MH1	AM	AUG	40.8436	-78.1334	N	Hymenoptera	Crabronidae	Cerceris	Cerceris sp.	C. Mahan	H. Stout	NA
2016	2.33	0	26340	4	MH1	AM	AUG	40.8436	-78.1334	N	Hymenoptera	Crabronidae	Cerceris	Cerceris sp.	M. Herald	H. Stout	NA
2016	2.33	0	26341	4	MH1	AM	AUG	40.8436	-78.1334	N	Hymenoptera	Crabronidae	Cerceris	Cerceris sp.	H. Stout	H. Stout	NA
2016	2.33	0	26342	4	MH1	AM	AUG	40.8436	-78.1334	N	Hymenoptera	Crabronidae	Cerceris	Cerceris sp.	Z. Holden	H. Stout	NA
2016	2.33	0	26351	4	MH1	PM	AUG	40.8436	-78.1334	N	Hymenoptera	Crabronidae	Cerceris	Cerceris sp.	C. Engstrom	H. Stout	NA
2016	2.33	0	26354	4	MH1	PM	AUG	40.8436	-78.1334	N	Hymenoptera	Crabronidae	Cerceris	Cerceris sp.	C. Mahan	H. Stout	NA
2016	2.33	0	26374	4	MH1	AM	AUG	40.8436	-78.1334	N	Hymenoptera	Crabronidae	Cerceris	Cerceris sp.	B. Ross	H. Stout	NA
2016	2.33	0	26375	4	MH1	AM	AUG	40.8436	-78.1334	N	Hymenoptera	Crabronidae	Cerceris	Cerceris sp.	H. Stout	H. Stout	NA
2016	2.33	0	26377	4	MH1	AM	AUG	40.8436	-78.1334	N	Hymenoptera	Crabronidae	Cerceris	Cerceris sp.	C. Mahan	H. Stout	NA
2016	2.33	0	26382	4	MH1	AM	AUG	40.8436	-78.1334	N	Hymenoptera	Crabronidae	Cerceris	Cerceris sp.	Z. Holden	H. Stout	NA
2016	2.33	0	26386	4	MH1	PM	AUG	40.8436	-78.1334	N	Hymenoptera	Crabronidae	Cerceris	Cerceris sp.	J. Berger	H. Stout	NA
2016	2.33	0	26388	4	MH1	PM	AUG	40.8436	-78.1334	N	Hymenoptera	Crabronidae	Cerceris	Cerceris sp.	B. Ross	H. Stout	NA
2016	2.33	0	26389	4	MH1	PM	AUG	40.8436	-78.1334	N	Hymenoptera	Crabronidae	Cerceris	Cerceris sp.	B. Ross	H. Stout	NA
2016	2.33	0	26406	4	MH1	AM	AUG	40.8436	-78.1334	N	Hymenoptera	Crabronidae	Cerceris	Cerceris sp.	C. Mahan	H. Stout	NA
2016	2.33	0	26408	4	MH1	AM	AUG	40.8436	-78.1334	N	Hymenoptera	Crabronidae	Cerceris	Cerceris sp.	C. Mahan	H. Stout	NA
2016	2.33	0	26409	4	MH1	AM	AUG	40.8436	-78.1334	N	Hymenoptera	Crabronidae	Cerceris	Cerceris sp.	C. Mahan	H. Stout	NA
2016	2.33	0	26419	4	MH1	AM	AUG	40.8436	-78.1334	N	Hymenoptera	Crabronidae	Cerceris	Cerceris sp.	J. Berger	H. Stout	NA
2016	2.33	0	26420	4	MH1	AM	AUG	40.8436	-78.1334	N	Hymenoptera	Crabronidae	Cerceris	Cerceris sp.	H. Stout	H. Stout	NA
2016	2.33	0	26421	4	MH1	PM	AUG	40.8436	-78.1334	N	Hymenoptera	Crabronidae	Cerceris	Cerceris sp.	C. Mahan	H. Stout	NA
2016	2.33	0	26422	4	MH1	PM	AUG	40.8436	-78.1334	N	Hymenoptera	Crabronidae	Cerceris	Cerceris sp.	Z. Holden	H. Stout	NA
2016	2.33	0	26423	4	MH1	PM	AUG	40.8436	-78.1334	N	Hymenoptera	Crabronidae	Cerceris	Cerceris sp.	M. Herald	H. Stout	NA
2016	2.33	0	26424	4	MH1	PM	AUG	40.8436	-78.1334	N	Hymenoptera	Crabronidae	Cerceris	Cerceris sp.	B. Ross	H. Stout	NA
2016	2.33	0	26444	4	MH1	AM	AUG	40.8436	-78.1334	N	Hymenoptera	Crabronidae	Cerceris	Cerceris sp.	D. Roberts	H. Stout	NA
2016	2.33	0	26445	4	MH1	AM	AUG	40.8436	-78.1334	N	Hymenoptera	Crabronidae	Cerceris	Cerceris sp.	C. Mahan	H. Stout	NA
2016	2.33	0	26449	4	MH1	AM	AUG	40.8436	-78.1334	N	Hymenoptera	Crabronidae	Cerceris	Cerceris sp.	B. Ross	H. Stout	NA
2016	2.33	0	26450	4	MH1	AM	AUG	40.8436	-78.1334	N	Hymenoptera	Crabronidae	Cerceris	Cerceris sp.	J. Berger	H. Stout	NA
2016	2.33	0	26455	4	MH1	AM	AUG	40.8436	-78.1334	N	Hymenoptera	Crabronidae	Cerceris	Cerceris sp.	M. Herald	H. Stout	NA
2016	2.33	0	26456	4	MH1	PM	AUG	40.8436	-78.1334	N	Hymenoptera	Crabronidae	Cerceris	Cerceris sp.	J. Berger	H. Stout	NA
2016	2.33	0	26458	4	MH1	PM	AUG	40.8436	-78.1334	N	Hymenoptera	Crabronidae	Cerceris	Cerceris sp.	Z. Holden	H. Stout	NA
2016	2.33	0	26459	4	MH1	PM	AUG	40.8436	-78.1334	N	Hymenoptera	Crabronidae	Cerceris	Cerceris sp.	Z. Holden	H. Stout	NA
2016	2.33	0	26476	4	MH1	AM	AUG	40.8436	-78.1334	N	Hymenoptera	Crabronidae	Cerceris	Cerceris sp.	D. Roberts	H. Stout	NA
2016	2.33	0	26479	4	MH1	AM	AUG	40.8436	-78.1334	N	Hymenoptera	Crabronidae	Cerceris	Cerceris sp.	D. Roberts	H. Stout	NA
2016	2.33	0	26481	4	MH1	AM	AUG	40.8436	-78.1334	N	Hymenoptera	Crabronidae	Cerceris	Cerceris sp.	Z. Holden	H. Stout	NA
2016	2.33	0	26483	4	MH1	AM	AUG	40.8436	-78.1334	N	Hymenoptera	Crabronidae	Cerceris	Cerceris sp.	C. Mahan	H. Stout	NA
2016	2.33	0	26485	4	MH1	AM	AUG	40.8436	-78.1334	N	Hymenoptera	Crabronidae	Cerceris	Cerceris sp.	M. Herald	H. Stout	NA
2016	2.33	0	26486	4	MH1	AM	AUG	40.8436	-78.1334	N	Hymenoptera	Crabronidae	Cerceris	Cerceris sp.	J. Berger	H. Stout	NA
2016	2.33	0	26491	4	MH1	PM	AUG	40.8436	-78.1334	N	Hymenoptera	Crabronidae	Cerceris	Cerceris sp.	M. Herald	H. Stout	NA
2016	2.33	0	26492	4	MH1	PM	AUG	40.8436	-78.1334	N	Hymenoptera	Crabronidae	Cerceris	Cerceris sp.	J. Berger	H. Stout	NA
2016	2.33	0	26493	4	MH1	PM	AUG	40.8436	-78.1334	N	Hymenoptera	Crabronidae	Cerceris	Cerceris sp.	C. Mahan	H. Stout	NA
2016	2.33	0	26494	4	MH1	PM	AUG	40.8436	-78.1334	N	Hymenoptera	Crabronidae	Cerceris	Cerceris sp.	C. Engstrom	H. Stout	NA
2016	2.33	0	26511	4	MH1	AM	AUG	40.8436	-78.1334	N	Hymenoptera	Crabronidae	Cerceris	Cerceris sp.	M. Herald	H. Stout	NA
2016	2.33	0	26513	4	MH1	AM	AUG	40.8436	-78.1334	N	Hymenoptera	Crabronidae	Cerceris	Cerceris sp.	D. Roberts	H. Stout	NA
2016	2.33	0	26514	4	MH1	AM	AUG	40.8436	-78.1334	N	Hymenoptera	Crabronidae	Cerceris	Cerceris sp.	M. Herald	H. Stout	NA
2016	2.33	0	26515	4	MH1	AM	AUG	40.8436	-78.1334	N	Hymenoptera	Crabronidae	Cerceris	Cerceris sp.	M. Herald	H. Stout	NA
2016	2.33	0	26516	4	MH1	AM	AUG	40.8436	-78.1334	N	Hymenoptera	Crabronidae	Cerceris	Cerceris sp.	H. Stout	H. Stout	NA
2016	2.33	0	26517	4	MH1	AM	AUG	40.8436	-78.1334	N	Hymenoptera	Crabronidae	Cerceris	Cerceris sp.	M. Herald	H. Stout	NA
2016	2.33	0	26519	4	MH1	AM	AUG	40.8436	-78.1334	N	Hymenoptera	Crabronidae	Cerceris	Cerceris sp.	Z. Holden	H. Stout	NA
2016	2.33	0	26521	4	MH1	AM	AUG	40.8436	-78.1334	N	Hymenoptera	Crabronidae	Cerceris	Cerceris sp.	B. Ross	H. Stout	NA
2016	2.33	0	26523	4	MH1	AM	AUG	40.8436	-78.1334	N	Hymenoptera	Crabronidae	Cerceris	Cerceris sp.	Z. Holden	H. Stout	NA
2016	2.33	0	26526	4	MH1	PM	AUG	40.8436	-78.1334	N	Hymenoptera	Crabronidae	Cerceris	Cerceris sp.	B. Ross	H. Stout	NA
2016	2.33	0	26528	4	MH1	PM	AUG	40.8436	-78.1334	N	Hymenoptera	Crabronidae	Cerceris	Cerceris sp.	J. Berger	H. Stout	NA
2016	2.33	0	26529	4	MH1	PM	AUG	40.8436	-78.1334	N	Hymenoptera	Crabronidae	Cerceris	Cerceris sp.	M. Herald	H. Stout	NA
2016	2.33	0	26546	4	MH1	AM	AUG	40.8436	-78.1334	N	Hymenoptera	Crabronidae	Cerceris	Cerceris sp.	J. Berger	H. Stout	NA
2016	2.33	0	26547	4	MH1	AM	AUG	40.8436	-78.1334	N	Hymenoptera	Crabronidae	Cerceris	Cerceris sp.	B. Ross	H. Stout	NA
2016	2.33	0	26549	4	MH1	AM	AUG	40.8436	-78.1334	N	Hymenoptera	Crabronidae	Cerceris	Cerceris sp.	D. Roberts	H. Stout	NA
2016	2.33	0	26551	4	MH1	AM	AUG	40.8436	-78.1334	N	Hymenoptera	Crabronidae	Cerceris	Cerceris sp.	J. Berger	H. Stout	NA
2016	2.33	0	26552	4	MH1	AM	AUG	40.8436	-78.1334	N	Hymenoptera	Crabronidae	Cerceris	Cerceris sp.	J. Berger	H. Stout	NA
2016	2.33	0	26556	4	MH1	AM	AUG	40.8436	-78.1334	N	Hymenoptera	Crabronidae	Cerceris	Cerceris sp.	Z. Holden	H. Stout	NA
2016	2.33	0	26561	4	MH1	PM	AUG	40.8436	-78.1334	N	Hymenoptera	Crabronidae	Cerceris	Cerceris sp.	Z. Holden	H. Stout	NA
2016	2.33	0	26562	4	MH1	PM	AUG	40.8436	-78.1334	N	Hymenoptera	Crabronidae	Cerceris	Cerceris sp.	J. Berger	H. Stout	NA
2016	2.33	0	26563	4	MH1	PM	AUG	40.8436	-78.1334	N	Hymenoptera	Crabronidae	Cerceris	Cerceris sp.	C. Engstrom	H. Stout	NA
2016	2.33	0	26564	4	MH1	PM	AUG	40.8436	-78.1334	N	Hymenoptera	Crabronidae	Cerceris	Cerceris sp.	C. Mahan	H. Stout	NA
2016	2.33	0	26581	4	MH1	AM	AUG	40.8436	-78.1334	N	Hymenoptera	Crabronidae	Cerceris	Cerceris sp.	D. Roberts	H. Stout	NA
2016	2.33	0	26584	4	MH1	AM	AUG	40.8436	-78.1334	N	Hymenoptera	Crabronidae	Cerceris	Cerceris sp.	H. Stout	H. Stout	NA
2016	2.33	0	26591	4	MH1	AM	AUG	40.8436	-78.1334	N	Hymenoptera	Crabronidae	Cerceris	Cerceris sp.	B. Ross	H. Stout	NA
2016	2.33	0	26592	4	MH1	AM	AUG	40.8436	-78.1334	N	Hymenoptera	Crabronidae	Cerceris	Cerceris sp.	M. Herald	H. Stout	NA
2016	2.33	0	26593	4	MH1	AM	AUG	40.8436	-78.1334	N	Hymenoptera	Crabronidae	Cerceris	Cerceris sp.	B. Ross	H. Stout	NA
2016	2.33	0	26594	4	MH1	AM	AUG	40.8436	-78.1334	N	Hymenoptera	Crabronidae	Cerceris	Cerceris sp.	C. Mahan	H. Stout	NA
2016	2.33	0	26598	4	MH1	PM	AUG	40.8436	-78.1334	N	Hymenoptera	Crabronidae	Cerceris	Cerceris sp.	C. Engstrom	H. Stout	NA
2016	2.33	0	26381	4	MH1	PM	AUG	40.8436	-78.1334	N	Hymenoptera	Vespidae	Eumenes	Eumenes crucifera	C. Mahan	H. Stout	NA
2016	2.33	0	26376	4	MH1	AM	AUG	40.8436	-78.1334	N	Hymenoptera	Vespidae	Eumenes	Eumenes verticalis	M. Herald	H. Stout	NA
2016	2.33	0	26312	4	MH1	PM	AUG	40.8436	-78.1334	N	Hymenoptera	Vespidae	Polistes	Polistes fuscatus	M. Herald	H. Stout	NA
2016	2.33	0	26352	4	MH1	PM	AUG	40.8436	-78.1334	N	Hymenoptera	Vespidae	Vespula	Vespula maculifrons	Z. Holden	H. Stout	NA
2016	9.31	1.17	57506	3	MH3	PM	AUG	40.8569	-78.1486	Y	Hymenoptera	Andrenidae	Andrena	Andrena.nubecula	C.Mahan	L.Russo	female
2016	9.31	1.17	89704	3	MH3	AM	AUG	40.8569	-78.1486	Y	Hymenoptera	Andrenidae	Andrena	Andrena.virginiana	C.Engstrom	L.Russo	female
2016	9.31	1.17	57410	3	MH3	PM	AUG	40.8569	-78.1486	Y	Hymenoptera	Apidae	Apis	Apis.mellifera	B.Ross	D.Roberts	female
2016	9.31	1.17	57438	3	MH3	PM	AUG	40.8569	-78.1486	Y	Hymenoptera	Apidae	Apis	Apis.mellifera	J.Berger	D.Roberts	female
2016	9.31	1.17	57487	3	MH3	AM	AUG	40.8569	-78.1486	Y	Hymenoptera	Apidae	Apis	Apis.mellifera	Z.Holden	D.Roberts	female
2016	9.31	1.17	57543	3	MH3	PM	AUG	40.8569	-78.1486	Y	Hymenoptera	Apidae	Apis	Apis.mellifera	D.Roberts	D.Roberts	female
2016	9.31	1.17	57547	3	MH3	PM	AUG	40.8569	-78.1486	Y	Hymenoptera	Apidae	Apis	Apis.mellifera	C.Mahan	D.Roberts	female
2016	9.31	1.17	57561	3	MH3	AM	AUG	40.8569	-78.1486	Y	Hymenoptera	Apidae	Apis	Apis.mellifera	B.Ross	D.Roberts	female
2016	9.31	1.17	57613	3	MH3	AM	AUG	40.8569	-78.1486	Y	Hymenoptera	Apidae	Apis	Apis.mellifera	Z.Holden	D.Roberts	female
2016	9.31	1.17	57630	3	MH3	PM	AUG	40.8569	-78.1486	Y	Hymenoptera	Apidae	Apis	Apis.mellifera	J.Berger	D.Roberts	female
2016	9.31	1.17	57669	3	MH3	AM	AUG	40.8569	-78.1486	Y	Hymenoptera	Apidae	Apis	Apis.mellifera	Z.Holden	D.Roberts	female
2016	9.31	1.17	57677	3	MH3	AM	AUG	40.8569	-78.1486	Y	Hymenoptera	Apidae	Apis	Apis.mellifera	J.Berger	D.Roberts	female
2016	9.31	1.17	57682	3	MH3	AM	AUG	40.8569	-78.1486	Y	Hymenoptera	Apidae	Apis	Apis.mellifera	Z.Holden	D.Roberts	female
2016	9.31	1.17	57691	3	MH3	PM	AUG	40.8569	-78.1486	Y	Hymenoptera	Apidae	Apis	Apis.mellifera	M.Herald	D.Roberts	female
2016	9.31	1.17	89613	3	MH3	PM	AUG	40.8569	-78.1486	Y	Hymenoptera	Apidae	Apis	Apis.mellifera	J.Berger	D.Roberts	female
2016	9.31	1.17	89636	3	MH3	PM	AUG	40.8569	-78.1486	Y	Hymenoptera	Apidae	Apis	Apis.mellifera	M.Herald	D.Roberts	female
2016	9.31	1.17	89730	3	MH3	AM	AUG	40.8569	-78.1486	Y	Hymenoptera	Apidae	Apis	Apis.mellifera	B.Ross	D.Roberts	female
2016	9.31	1.17	89807	3	MH3	AM	AUG	40.8569	-78.1486	Y	Hymenoptera	Apidae	Apis	Apis.mellifera	C.Engstrom	D.Roberts	female
2016	9.31	1.17	89902	3	MH3	AM	AUG	40.8569	-78.1486	Y	Hymenoptera	Apidae	Apis	Apis.mellifera	M.Herald	D.Roberts	female
2016	9.31	1.17	89917	3	MH3	AM	AUG	40.8569	-78.1486	Y	Hymenoptera	Apidae	Apis	Apis.mellifera	M.Herald	D.Roberts	female
2016	9.31	1.17	89632	3	MH3	PM	AUG	40.8569	-78.1486	Y	Hymenoptera	Apidae	Bombus	Bombus.vagans	M.Herald	L.Russo	female
2016	9.31	1.17	89643	3	MH3	PM	AUG	40.8569	-78.1486	Y	Hymenoptera	Apidae	Bombus	Bombus.fernaldae	D.Roberts	L.Russo	female
2016	9.31	1.17	57585	3	MH3	PM	AUG	40.8569	-78.1486	Y	Hymenoptera	Apidae	Ceratina	Ceratina.dupla	J.Berger	L.Russo	female
2016	9.31	1.17	57423	3	MH3	PM	AUG	40.8569	-78.1486	Y	Hymenoptera	Apidae	Ceratina	Ceratina.dupla	D.Roberts	L.Russo	female
2016	9.31	1.17	57676	3	MH3	PM	AUG	40.8569	-78.1486	Y	Hymenoptera	Apidae	Ceratina	Ceratina.dupla	Z.Holden	L.Russo	female
2016	9.31	1.17	89657	3	MH3	PM	AUG	40.8569	-78.1486	Y	Hymenoptera	Apidae	Ceratina	Ceratina.dupla	H.Stout	L.Russo	female
2016	9.31	1.17	89714	3	MH3	PM	AUG	40.8569	-78.1486	Y	Hymenoptera	Apidae	Ceratina	Ceratina.dupla	J.Berger	L.Russo	female
2016	9.31	1.17	89842	3	MH3	AM	AUG	40.8569	-78.1486	Y	Hymenoptera	Apidae	Ceratina	Ceratina.dupla	Z.Holden	L.Russo	female
2016	9.31	1.17	89915	3	MH3	AM	AUG	40.8569	-78.1486	Y	Hymenoptera	Apidae	Ceratina	Ceratina.dupla	M.Herald	L.Russo	female
2016	9.31	1.17	89614	3	MH3	PM	AUG	40.8569	-78.1486	Y	Hymenoptera	Apidae	Epeolus	Epeolus.scutellaris	Z.Holden	L.Russo	female
2016	9.31	1.17	57567	3	MH3	PM	AUG	40.8569	-78.1486	Y	Hymenoptera	Apidae	Melissodes	Melissodes.sp.	NA	L.Russo	female
2016	9.31	1.17	89675	3	MH3	PM	AUG	40.8569	-78.1486	Y	Hymenoptera	Apidae	Melissodes	Melissodes.trinodis	H.Stout	L.Russo	female
2016	9.31	1.17	57668	3	MH3	AM	AUG	40.8569	-78.1486	Y	Hymenoptera	Apidae	Xylocopa	Xylocopa.virginica	C.Mahan	L.Russo	female
2016	9.31	1.17	57520	3	MH3	PM	AUG	40.8569	-78.1486	Y	Hymenoptera	Apidae	Ceratina	Ceratina.sp.	Z.Holden	L.Russo	female
2016	9.31	1.17	89621	3	MH3	PM	AUG	40.8569	-78.1486	Y	Hymenoptera	Apidae	Ceratina	Ceratina.dupla	J.Berger	L.Russo	male
2016	9.31	1.17	57607	3	MH3	PM	AUG	40.8569	-78.1486	Y	Hymenoptera	Apidae	Ceratina	Ceratina.sp.	D.Roberts	L.Russo	male
2016	9.31	1.17	57492	3	MH3	AM	AUG	40.8569	-78.1486	Y	Hymenoptera	Colletidae	Colletes	Colletes.simulans	B.Ross	L.Russo	female
2016	9.31	1.17	89914	3	MH3	PM	AUG	40.8569	-78.1486	Y	Hymenoptera	Colletidae	Colletes	Colletes.simulans	M.Herald	L.Russo	female
2016	9.31	1.17	26029	3	MH3	AM	AUG	40.8569	-78.1486	Y	Hymenoptera	Colletidae	Hylaeus	Hylaeus.affinis/modestus	J.Berger	L.Russo	female
2016	9.31	1.17	57413	3	MH3	PM	AUG	40.8569	-78.1486	Y	Hymenoptera	Colletidae	Hylaeus	Hylaeus.affinis/modestus	H.Stout	L.Russo	female
2016	9.31	1.17	57445	3	MH3	AM	AUG	40.8569	-78.1486	Y	Hymenoptera	Colletidae	Hylaeus	Hylaeus.affinis/modestus	M.Herald	L.Russo	female
2016	9.31	1.17	57548	3	MH3	AM	AUG	40.8569	-78.1486	Y	Hymenoptera	Colletidae	Hylaeus	Hylaeus.affinis/modestus	C.Mahan	L.Russo	female
2016	9.31	1.17	57565	3	MH3	AM	AUG	40.8569	-78.1486	Y	Hymenoptera	Colletidae	Hylaeus	Hylaeus.affinis/modestus	C.Engstrom	L.Russo	female
2016	9.31	1.17	57597	3	MH3	AM	AUG	40.8569	-78.1486	Y	Hymenoptera	Colletidae	Hylaeus	Hylaeus.affinis/modestus	C.Mahan	L.Russo	female
2016	9.31	1.17	57634	3	MH3	AM	AUG	40.8569	-78.1486	Y	Hymenoptera	Colletidae	Hylaeus	Hylaeus.affinis/modestus	M.Herald	L.Russo	female
2016	9.31	1.17	57657	3	MH3	AM	AUG	40.8569	-78.1486	Y	Hymenoptera	Colletidae	Hylaeus	Hylaeus.affinis/modestus	M.Herald	L.Russo	female
2016	9.31	1.17	57660	3	MH3	AM	AUG	40.8569	-78.1486	Y	Hymenoptera	Colletidae	Hylaeus	Hylaeus.affinis/modestus	C.Mahan	L.Russo	female
2016	9.31	1.17	89651	3	MH3	AM	AUG	40.8569	-78.1486	Y	Hymenoptera	Colletidae	Hylaeus	Hylaeus.affinis/modestus	B.Ross	L.Russo	female
2016	9.31	1.17	89663	3	MH3	AM	AUG	40.8569	-78.1486	Y	Hymenoptera	Colletidae	Hylaeus	Hylaeus.affinis/modestus	C.Mahan	L.Russo	female
2016	9.31	1.17	89739	3	MH3	AM	AUG	40.8569	-78.1486	Y	Hymenoptera	Colletidae	Hylaeus	Hylaeus.affinis/modestus	J.Berger	L.Russo	female
2016	9.31	1.17	89772	3	MH3	AM	AUG	40.8569	-78.1486	Y	Hymenoptera	Colletidae	Hylaeus	Hylaeus.affinis/modestus	C.Engstrom	L.Russo	female
2016	9.31	1.17	89892	3	MH3	PM	AUG	40.8569	-78.1486	Y	Hymenoptera	Colletidae	Hylaeus	Hylaeus.affinis/modestus	B.Ross	L.Russo	female
2016	9.31	1.17	57702	3	MH3	PM	AUG	40.8569	-78.1486	Y	Hymenoptera	Colletidae	Colletes	Colletes.simulans	B.Ross	L.Russo	male
2016	9.31	1.17	89631	3	MH3	AM	AUG	40.8569	-78.1486	Y	Hymenoptera	Colletidae	Hylaeus	Hylaeus.annulatus	Z.Holden	L.Russo	male
2016	9.31	1.17	57590	3	MH3	AM	AUG	40.8569	-78.1486	Y	Hymenoptera	Halictidae	Augochlora	Augochlora.pura	C.Engstrom	L.Russo	female
2016	9.31	1.17	89898	3	MH3	AM	AUG	40.8569	-78.1486	Y	Hymenoptera	Halictidae	Augochlora	Augochlora.pura	C.Engstrom	L.Russo	female
2016	9.31	1.17	57566	3	MH3	AM	AUG	40.8569	-78.1486	Y	Hymenoptera	Halictidae	Augochlorella	Augochlorella.aurata	C.Mahan	L.Russo	female
2016	9.31	1.17	89697	3	MH3	AM	AUG	40.8569	-78.1486	Y	Hymenoptera	Halictidae	Augochlorella	Augochlorella.aurata	Z.Holden	L.Russo	female
2016	9.31	1.17	57450	3	MH3	AM	AUG	40.8569	-78.1486	Y	Hymenoptera	Halictidae	Augochloropsis	Augochloropsis.metallica.fulgida	C.Engstrom	L.Russo	female
2016	9.31	1.17	57684	3	MH3	PM	AUG	40.8569	-78.1486	Y	Hymenoptera	Halictidae	Augochloropsis	Augochloropsis.metallica.fulgida	B.Ross	L.Russo	female
2016	9.31	1.17	89810	3	MH3	AM	AUG	40.8569	-78.1486	Y	Hymenoptera	Halictidae	Augochloropsis	Augochloropsis.metallica.fulgida	Z.Holden	L.Russo	female
2016	9.31	1.17	57554	3	MH3	PM	AUG	40.8569	-78.1486	Y	Hymenoptera	Halictidae	Halictus	Halictus.ligatus	D.Roberts	L.Russo	female
2016	9.31	1.17	26031	3	MH3	AM	AUG	40.8569	-78.1486	Y	Hymenoptera	Halictidae	Lasioglossum	Lasioglossum.versans	M.Herald	L.Russo	female
2016	9.31	1.17	26096	3	MH3	AM	AUG	40.8569	-78.1486	Y	Hymenoptera	Halictidae	Lasioglossum	Lasioglossum.heterognathum	C.Mahan	L.Russo	female
2016	9.31	1.17	57523	3	MH3	AM	AUG	40.8569	-78.1486	Y	Hymenoptera	Halictidae	Halictus	Halictus.confusus	C.Mahan	L.Russo	female
2016	9.31	1.17	57550	3	MH3	AM	AUG	40.8569	-78.1486	Y	Hymenoptera	Halictidae	Halictus	Halictus.confusus	C.Engstrom	L.Russo	female
2016	9.31	1.17	57560	3	MH3	AM	AUG	40.8569	-78.1486	Y	Hymenoptera	Halictidae	Lasioglossum	Lasioglossum.versans	M.Herald	L.Russo	female
2016	9.31	1.17	57586	3	MH3	AM	AUG	40.8569	-78.1486	Y	Hymenoptera	Halictidae	Lasioglossum	Lasioglossum.heterognathum	B.Ross	L.Russo	female
2016	9.31	1.17	89713	3	MH3	PM	AUG	40.8569	-78.1486	Y	Hymenoptera	Halictidae	Lasioglossum	Lasioglossum.heterognathum	B.Ross	L.Russo	female
2016	9.31	1.17	89729	3	MH3	PM	AUG	40.8569	-78.1486	Y	Hymenoptera	Halictidae	Lasioglossum	Lasioglossum.ephialtum	J.Berger	L.Russo	female
2016	9.31	1.17	89736	3	MH3	AM	AUG	40.8569	-78.1486	Y	Hymenoptera	Halictidae	Lasioglossum	Lasioglossum.coriaceum	M.Herald	L.Russo	female
2016	9.31	1.17	57594	3	MH3	AM	AUG	40.8569	-78.1486	Y	Hymenoptera	Halictidae	Halictus	Halictus.ligatus	J.Berger	L.Russo	male
2016	9.31	1.17	26225	3	MH3	AM	AUG	40.8569	-78.1486	Y	Hymenoptera	Halictidae	Halictus	Halictus.confusus	M.Herald	L.Russo	male
2016	9.31	1.17	57404	3	MH3	PM	AUG	40.8569	-78.1486	Y	Hymenoptera	Halictidae	Halictus	Halictus.confusus	Z.Holden	L.Russo	male
2016	9.31	1.17	57466	3	MH3	PM	AUG	40.8569	-78.1486	Y	Hymenoptera	Halictidae	Halictus	Halictus.confusus	M.Herald	L.Russo	male
2016	9.31	1.17	57592	3	MH3	AM	AUG	40.8569	-78.1486	Y	Hymenoptera	Halictidae	Halictus	Halictus.confusus	Z.Holden	L.Russo	male
2016	9.31	1.17	89717	3	MH3	PM	AUG	40.8569	-78.1486	Y	Hymenoptera	Halictidae	Lasioglossum	Lasioglossum.cressonii	J.Berger	L.Russo	male
2016	9.31	1.17	89907	3	MH3	AM	AUG	40.8569	-78.1486	Y	Hymenoptera	Halictidae	Halictus	Halictus.confusus	Z.Holden	L.Russo	male
2016	9.31	1.17	57505	3	MH3	PM	AUG	40.8569	-78.1486	Y	Hymenoptera	Halictidae	Lasioglossum	Lasioglossum.sp.	H.Stout	L.Russo	male
2016	9.31	1.17	57551	3	MH3	PM	AUG	40.8569	-78.1486	Y	Hymenoptera	Halictidae	Sphecodes	Sphecodes.sp.	C.Mahan	L.Russo	male
2016	9.31	1.17	57692	3	MH3	AM	AUG	40.8569	-78.1486	Y	Hymenoptera	Halictidae	Lasioglossum	Lasioglossum.sp.	B.Ross	L.Russo	male
2016	9.31	1.17	89660	3	MH3	AM	AUG	40.8569	-78.1486	Y	Hymenoptera	Halictidae	Lasioglossum	Lasioglossum.sp.	M.Herald	L.Russo	male
2016	9.31	1.17	57419	3	MH3	PM	AUG	40.8569	-78.1486	Y	Hymenoptera	Megachilidae	Megachile	Megachile.relativa	C.Mahan	L.Russo	female
2016	9.31	1.17	57703	3	MH3	PM	AUG	40.8569	-78.1486	Y	Hymenoptera	Megachilidae	Megachile	Megachile.relativa	M.Herald	L.Russo	female
2016	9.31	1.17	57737	3	MH3	PM	AUG	40.8569	-78.1486	Y	Hymenoptera	Megachilidae	Megachile	Megachile.relativa	H.Stout	L.Russo	female
2016	9.31	1.17	89600	3	MH3	AM	AUG	40.8569	-78.1486	Y	Hymenoptera	Megachilidae	Megachile	Megachile.relativa	M.Herald	L.Russo	female
2016	9.31	1.17	89605	3	MH3	AM	AUG	40.8569	-78.1486	Y	Hymenoptera	Megachilidae	Megachile	Megachile.relativa	J.Berger	L.Russo	female
2016	9.31	1.17	89863	3	MH3	AM	AUG	40.8569	-78.1486	Y	Hymenoptera	Megachilidae	Megachile	Megachile.relativa	C.Engstrom	L.Russo	female
2016	9.31	1.17	89906	3	MH3	PM	AUG	40.8569	-78.1486	Y	Hymenoptera	Megachilidae	Megachile	Megachile.relativa	D.Roberts	L.Russo	female
2016	9.31	1.17	90255	3	MH3	AM	AUG	40.8569	-78.1486	Y	Hymenoptera	Megachilidae	Megachile	Megachile.relativa	B.Ross	L.Russo	female
2016	9.31	1.17	57743	3	MH3	AM	AUG	40.8569	-78.1486	Y	Hymenoptera	Megachilidae	Megachile	Megachile.mendica	J.Berger	L.Russo	male
2016	9.31	1.17	57549	3	MH3	AM	AUG	40.8569	-78.1486	Y	Hymenoptera	Megachilidae	Megachile	Megachile.mendica	B.Ross	L.Russo	male
2016	9.31	1.17	57576	3	MH3	AM	AUG	40.8569	-78.1486	Y	Hymenoptera	Megachilidae	Megachile	Megachile.relativa	J.Berger	L.Russo	male
2016	9.31	1.17	57704	3	MH3	AM	AUG	40.8569	-78.1486	Y	Hymenoptera	Megachilidae	Megachile	Megachile.relativa	J.Berger	L.Russo	male
2016	9.31	1.17	89656	3	MH3	PM	AUG	40.8569	-78.1486	Y	Hymenoptera	Megachilidae	Megachile	Megachile.mendica	C.Mahan	L.Russo	male
2016	9.31	1.17	26599	3	MH3	PM	AUG	40.8569	-78.1486	N	Coleoptera	Cantharidae	Chauliognathus	Chauliognathus pennsylvanicus	J. Berger	H. Stout	NA
2016	9.31	1.17	26281	3	MH3	PM	AUG	40.8569	-78.1486	N	Coleoptera	Chrysomelidae	undet.	undet. Chrysomelidae	J. Berger	B. Ross	NA
2016	9.31	1.17	26282	3	MH3	PM	AUG	40.8569	-78.1486	N	Diptera	Phoridae	undet.	undet. Phoridae	Z. Holden	B. Ross, J. Berger	NA
2016	9.31	1.17	57685	3	MH3	AM	AUG	40.8569	-78.1486	N	Diptera	Syrphidae	Toxomerus	Toxomerus sp.	C. Mahan	H. Stout	NA
2016	9.31	1.17	26284	3	MH3	PM	AUG	40.8569	-78.1486	N	Hemiptera	undet.	undet.	undet. Hemiptera	B. Ross	B. Ross, J. Berger, H. Stout	NA
2016	9.31	1.17	57409	3	MH3	AM	AUG	40.8569	-78.1486	N	Hymenoptera	Chrysididae	Elampus	Elampus sp.	Z. Holden	H. Stout	NA
2016	9.31	1.17	26153	3	MH3	AM	AUG	40.8569	-78.1486	N	Hymenoptera	Crabronidae	Cerceris	Cerceris sp.	B. Ross	H. Stout	NA
2016	9.31	1.17	57426	3	MH3	PM	AUG	40.8569	-78.1486	N	Hymenoptera	Crabronidae	Cerceris	Cerceris sp.	Z. Holden	H. Stout	NA
2016	9.31	1.17	57484	3	MH3	AM	AUG	40.8569	-78.1486	N	Hymenoptera	Crabronidae	Cerceris	Cerceris sp.	B. Ross	H. Stout	NA
2016	9.31	1.17	57515	3	MH3	AM	AUG	40.8569	-78.1486	N	Hymenoptera	Crabronidae	Cerceris	Cerceris sp.	J. Berger	H. Stout	NA
2016	9.31	1.17	57529	3	MH3	PM	AUG	40.8569	-78.1486	N	Hymenoptera	Crabronidae	Cerceris	Cerceris sp.	M. Herald	H. Stout	NA
2016	9.31	1.17	57579	3	MH3	PM	AUG	40.8569	-78.1486	N	Hymenoptera	Crabronidae	Cerceris	Cerceris sp.	J. Berger	H. Stout	NA
2016	9.31	1.17	57605	3	MH3	PM	AUG	40.8569	-78.1486	N	Hymenoptera	Crabronidae	Cerceris	Cerceris sp.	C. Mahan	H. Stout	NA
2016	9.31	1.17	57635	3	MH3	AM	AUG	40.8569	-78.1486	N	Hymenoptera	Crabronidae	Cerceris	Cerceris sp.	B. Ross	H. Stout	NA
2016	9.31	1.17	57667	3	MH3	PM	AUG	40.8569	-78.1486	N	Hymenoptera	Crabronidae	Cerceris	Cerceris sp.	Z. Holden	H. Stout	NA
2016	9.31	1.17	57680	3	MH3	AM	AUG	40.8569	-78.1486	N	Hymenoptera	Crabronidae	Cerceris	Cerceris sp.	Z. Holden	H. Stout	NA
2016	9.31	1.17	57698	3	MH3	PM	AUG	40.8569	-78.1486	N	Hymenoptera	Crabronidae	Cerceris	Cerceris sp.	D. Roberts	H. Stout	NA
2016	9.31	1.17	89607	3	MH3	AM	AUG	40.8569	-78.1486	N	Hymenoptera	Crabronidae	Cerceris	Cerceris sp.	J. Berger	H. Stout	NA
2016	9.31	1.17	89644	3	MH3	AM	AUG	40.8569	-78.1486	N	Hymenoptera	Crabronidae	Cerceris	Cerceris sp.	M. Herald	H. Stout	NA
2016	9.31	1.17	89661	3	MH3	PM	AUG	40.8569	-78.1486	N	Hymenoptera	Crabronidae	Cerceris	Cerceris sp.	D. Roberts	H. Stout	NA
2016	9.31	1.17	89665	3	MH3	AM	AUG	40.8569	-78.1486	N	Hymenoptera	Crabronidae	Cerceris	Cerceris sp.	C. Engstrom	H. Stout	NA
2016	9.31	1.17	89666	3	MH3	AM	AUG	40.8569	-78.1486	N	Hymenoptera	Crabronidae	Cerceris	Cerceris sp.	C. Mahan	H. Stout	NA
2016	9.31	1.17	89673	3	MH3	AM	AUG	40.8569	-78.1486	N	Hymenoptera	Crabronidae	Cerceris	Cerceris sp.	C. Mahan	H. Stout	NA
2016	9.31	1.17	89690	3	MH3	PM	AUG	40.8569	-78.1486	N	Hymenoptera	Crabronidae	Cerceris	Cerceris sp.	D. Roberts	H. Stout	NA
2016	9.31	1.17	89880	3	MH3	PM	AUG	40.8569	-78.1486	N	Hymenoptera	Crabronidae	Cerceris	Cerceris sp.	Z. Holden	H. Stout	NA
2016	9.31	1.17	89887	3	MH3	PM	AUG	40.8569	-78.1486	N	Hymenoptera	Crabronidae	Cerceris	Cerceris sp.	H. Stout	H. Stout	NA
2016	9.31	1.17	89900	3	MH3	AM	AUG	40.8569	-78.1486	N	Hymenoptera	Crabronidae	Cerceris	Cerceris sp.	B. Ross	H. Stout	NA
2016	9.31	1.17	89927	3	MH3	PM	AUG	40.8569	-78.1486	N	Hymenoptera	Crabronidae	Cerceris	Cerceris sp.	Z. Holden	H. Stout	NA
2016	9.31	1.17	89939	3	MH3	PM	AUG	40.8569	-78.1486	N	Hymenoptera	Crabronidae	Cerceris	Cerceris sp.	H. Stout	H. Stout	NA
2016	9.31	1.17	26283	3	MH3	PM	AUG	40.8569	-78.1486	N	Hymenoptera	Eulophidae	undet.	undet. Eulophidae	B. Ross	H. Stout	NA
2016	9.31	1.17	57655	3	MH3	PM	AUG	40.8569	-78.1486	N	Hymenoptera	Ichneumonidae	Thyreodon	Thyreodon atricolor	C. Mahan	D. Roberts	NA
2016	9.31	1.17	57553	3	MH3	AM	AUG	40.8569	-78.1486	N	Hymenoptera	Pompilidae	Ceropales	Ceropales sp.	C. Engstrom	H. Stout	NA
2016	9.31	1.17	89816	3	MH3	AM	AUG	40.8569	-78.1486	N	Hymenoptera	Sphecidae	Podalonia	Podalonia sp.	C. Mahan	H. Stout	NA
2016	9.31	1.17	57641	3	MH3	AM	AUG	40.8569	-78.1486	N	Hymenoptera	Tenthredinidae	undet.	Tenthredinidae morph 3	J. Berger	H. Stout	NA
2016	9.31	1.17	57714	3	MH3	PM	AUG	40.8569	-78.1486	N	Hymenoptera	Tenthredinidae	undet.	Tenthredinidae morph 3	Z. Holden	H. Stout	NA
2016	9.31	1.17	89659	3	MH3	AM	AUG	40.8569	-78.1486	N	Hymenoptera	Tenthredinidae	undet.	Tenthredinidae morph 3	C. Mahan	H. Stout	NA
2016	9.31	1.17	89910	3	MH3	PM	AUG	40.8569	-78.1486	N	Hymenoptera	Tenthredinidae	undet.	Tenthredinidae morph 3	B. Ross	H. Stout	NA
2016	9.31	1.17	57593	3	MH3	AM	AUG	40.8569	-78.1486	N	Hymenoptera	Vespidae	Ancistrocerus	Ancistrocerus antilope	C. Mahan	H. Stout	NA
2016	9.31	1.17	57604	3	MH3	PM	AUG	40.8569	-78.1486	N	Hymenoptera	Vespidae	Ancistrocerus	Ancistrocerus antilope	M. Herald	H. Stout	NA
2016	9.31	1.17	89784	3	MH3	PM	AUG	40.8569	-78.1486	N	Hymenoptera	Vespidae	Ancistrocerus	Ancistrocerus antilope	B. Ross	H. Stout	NA
2016	9.31	1.17	89812	3	MH3	AM	AUG	40.8569	-78.1486	N	Hymenoptera	Vespidae	Ancistrocerus	Ancistrocerus antilope	C. Engstrom	H. Stout	NA
2016	9.31	1.17	89923	3	MH3	AM	AUG	40.8569	-78.1486	N	Hymenoptera	Vespidae	Ancistrocerus	Ancistrocerus antilope	C. Engstrom	H. Stout	NA
2016	9.31	1.17	57460	3	MH3	PM	AUG	40.8569	-78.1486	N	Hymenoptera	Vespidae	Euodynerus	Euodynerus boscii	H. Stout	H. Stout	NA
2016	9.31	1.17	57528	3	MH3	AM	AUG	40.8569	-78.1486	N	Hymenoptera	Vespidae	Euodynerus	Euodynerus boscii	C. Engstrom	H. Stout	NA
2016	9.31	1.17	57588	3	MH3	AM	AUG	40.8569	-78.1486	N	Hymenoptera	Vespidae	Euodynerus	Euodynerus boscii	B. Ross	H. Stout	NA
2016	9.31	1.17	57639	3	MH3	AM	AUG	40.8569	-78.1486	N	Hymenoptera	Vespidae	Euodynerus	Euodynerus boscii	C. Mahan	H. Stout	NA
2016	9.31	1.17	57683	3	MH3	PM	AUG	40.8569	-78.1486	N	Hymenoptera	Vespidae	Euodynerus	Euodynerus boscii	C. Mahan	H. Stout	NA
2016	9.31	1.17	89834	3	MH3	AM	AUG	40.8569	-78.1486	N	Hymenoptera	Vespidae	Euodynerus	Euodynerus boscii	M. Herald	H. Stout	NA
2016	9.31	1.17	89843	3	MH3	AM	AUG	40.8569	-78.1486	N	Hymenoptera	Vespidae	Euodynerus	Euodynerus boscii	M. Herald	H. Stout	NA
2016	9.31	1.17	89861	3	MH3	AM	AUG	40.8569	-78.1486	N	Hymenoptera	Vespidae	Euodynerus	Euodynerus foraminatus	Z. Holden	H. Stout	NA
2016	9.31	1.17	57707	3	MH3	PM	AUG	40.8569	-78.1486	N	Hymenoptera	Vespidae	Polistes	Polistes fuscatus	C. Mahan	H. Stout	NA
2016	70.65	395.64	57511	2	SF2	AM	AUG	40.8583	-78.1502	Y	Hymenoptera	Andrenidae	Andrena	Andrena.virginiana	C.Engstrom	L.Russo	female
2016	70.65	395.64	57519	2	SF2	AM	AUG	40.8583	-78.1502	Y	Hymenoptera	Andrenidae	Andrena	Andrena.virginiana	C.Mahan	L.Russo	female
2016	70.65	395.64	57569	2	SF2	AM	AUG	40.8583	-78.1502	Y	Hymenoptera	Andrenidae	Andrena	Andrena.virginiana	Z.Holden	L.Russo	female
2016	70.65	395.64	57573	2	SF2	AM	AUG	40.8583	-78.1502	Y	Hymenoptera	Andrenidae	Andrena	Andrena.virginiana	J.Berger	L.Russo	female
2016	70.65	395.64	57638	2	SF2	AM	AUG	40.8583	-78.1502	Y	Hymenoptera	Andrenidae	Andrena	Andrena.carolina	B.Ross	L.Russo	female
2016	70.65	395.64	57644	2	SF2	AM	AUG	40.8583	-78.1502	Y	Hymenoptera	Andrenidae	Andrena	Andrena.virginiana	C.Engstrom	L.Russo	female
2016	70.65	395.64	57645	2	SF2	AM	AUG	40.8583	-78.1502	Y	Hymenoptera	Andrenidae	Andrena	Andrena.virginiana	M.Herald	L.Russo	female
2016	70.65	395.64	57649	2	SF2	AM	AUG	40.8583	-78.1502	Y	Hymenoptera	Andrenidae	Andrena	Andrena.virginiana	C.Engstrom	L.Russo	female
2016	70.65	395.64	57650	2	SF2	AM	AUG	40.8583	-78.1502	Y	Hymenoptera	Andrenidae	Andrena	Andrena.virginiana	C.Engstrom	L.Russo	female
2016	70.65	395.64	57654	2	SF2	AM	AUG	40.8583	-78.1502	Y	Hymenoptera	Andrenidae	Andrena	Andrena.virginiana	C.Engstrom	L.Russo	female
2016	70.65	395.64	57674	2	SF2	AM	AUG	40.8583	-78.1502	Y	Hymenoptera	Andrenidae	Andrena	Andrena.virginiana	M.Herald	L.Russo	female
2016	70.65	395.64	57689	2	SF2	AM	AUG	40.8583	-78.1502	Y	Hymenoptera	Andrenidae	Andrena	Andrena.virginiana	C.Mahan	L.Russo	female
2016	70.65	395.64	57713	2	SF2	PM	AUG	40.8583	-78.1502	Y	Hymenoptera	Andrenidae	Andrena	Andrena.virginiana	M.Herald	L.Russo	female
2016	70.65	395.64	89685	2	SF2	AM	AUG	40.8583	-78.1502	Y	Hymenoptera	Andrenidae	Andrena	Andrena.virginiana	B.Ross	L.Russo	female
2016	70.65	395.64	89721	2	SF2	AM	AUG	40.8583	-78.1502	Y	Hymenoptera	Andrenidae	Andrena	Andrena.virginiana	C.Mahan	L.Russo	female
2016	70.65	395.64	89741	2	SF2	PM	AUG	40.8583	-78.1502	Y	Hymenoptera	Andrenidae	Andrena	Andrena.virginiana	C.Mahan	L.Russo	female
2016	70.65	395.64	89743	2	SF2	AM	AUG	40.8583	-78.1502	Y	Hymenoptera	Andrenidae	Andrena	Andrena.virginiana	C.Mahan	L.Russo	female
2016	70.65	395.64	89796	2	SF2	AM	AUG	40.8583	-78.1502	Y	Hymenoptera	Andrenidae	Andrena	Andrena.virginiana	J.Berger	L.Russo	female
2016	70.65	395.64	89875	2	SF2	AM	AUG	40.8583	-78.1502	Y	Hymenoptera	Andrenidae	Andrena	Andrena.virginiana	Z.Holden	L.Russo	female
2016	70.65	395.64	57405	2	SF2	AM	AUG	40.8583	-78.1502	Y	Hymenoptera	Andrenidae	Andrena	Andrena.virginiana	Z.Holden	L.Russo	female
2016	70.65	395.64	57558	2	SF2	AM	AUG	40.8583	-78.1502	Y	Hymenoptera	Apidae	Apis	Apis.mellifera	B.Ross	D.Roberts	female
2016	70.65	395.64	57542	2	SF2	PM	AUG	40.8583	-78.1502	Y	Hymenoptera	Apidae	Bombus	Bombus.griseocollis	B.Ross	L.Russo	female
2016	70.65	395.64	57724	2	SF2	AM	AUG	40.8583	-78.1502	Y	Hymenoptera	Apidae	Bombus	Bombus.impatiens	Z.Holden	L.Russo	female
2016	70.65	395.64	89941	2	SF2	PM	AUG	40.8583	-78.1502	Y	Hymenoptera	Apidae	Bombus	Bombus.impatiens	H.Stout	L.Russo	female
2016	70.65	395.64	57608	2	SF2	AM	AUG	40.8583	-78.1502	Y	Hymenoptera	Apidae	Bombus	Bombus.vagans	J.Berger	L.Russo	female
2016	70.65	395.64	57622	2	SF2	AM	AUG	40.8583	-78.1502	Y	Hymenoptera	Apidae	Bombus	Bombus.vagans	B.Ross	L.Russo	female
2016	70.65	395.64	89839	2	SF2	PM	AUG	40.8583	-78.1502	Y	Hymenoptera	Apidae	Ceratina	Ceratina.dupla	B.Ross	L.Russo	female
2016	70.65	395.64	57615	2	SF2	AM	AUG	40.8583	-78.1502	Y	Hymenoptera	Apidae	Bombus	Bombus.bimaculatus	J.Berger	L.Russo	female
2016	70.65	395.64	26200	2	SF2	PM	AUG	40.8583	-78.1502	Y	Hymenoptera	Colletidae	Hylaeus	Hylaeus.affinis/modestus	Z.Holden	L.Russo	female
2016	70.65	395.64	57580	2	SF2	PM	AUG	40.8583	-78.1502	Y	Hymenoptera	Colletidae	Hylaeus	Hylaeus.affinis/modestus	Z.Holden	L.Russo	female
2016	70.65	395.64	57627	2	SF2	PM	AUG	40.8583	-78.1502	Y	Hymenoptera	Colletidae	Hylaeus	Hylaeus.affinis/modestus	C.Mahan	L.Russo	female
2016	70.65	395.64	57690	2	SF2	PM	AUG	40.8583	-78.1502	Y	Hymenoptera	Colletidae	Hylaeus	Hylaeus.affinis/modestus	M.Herald	L.Russo	female
2016	70.65	395.64	57699	2	SF2	PM	AUG	40.8583	-78.1502	Y	Hymenoptera	Colletidae	Hylaeus	Hylaeus.affinis/modestus	H.Stout	L.Russo	female
2016	70.65	395.64	89852	2	SF2	AM	AUG	40.8583	-78.1502	Y	Hymenoptera	Colletidae	Hylaeus	Hylaeus.affinis/modestus	B.Ross	L.Russo	female
2016	70.65	395.64	89930	2	SF2	PM	AUG	40.8583	-78.1502	Y	Hymenoptera	Colletidae	Hylaeus	Hylaeus.affinis/modestus	D.Roberts	L.Russo	female
2016	70.65	395.64	57546	2	SF2	AM	AUG	40.8583	-78.1502	Y	Hymenoptera	Colletidae	Hylaeus	Hylaeus.affinis	J.Berger	L.Russo	male
2016	70.65	395.64	57481	2	SF2	PM	AUG	40.8583	-78.1502	Y	Hymenoptera	Halictidae	Halictus	Halictus.ligatus	J.Berger	L.Russo	female
2016	70.65	395.64	57609	2	SF2	AM	AUG	40.8583	-78.1502	Y	Hymenoptera	Halictidae	Halictus	Halictus.ligatus	J.Berger	L.Russo	female
2016	70.65	395.64	57482	2	SF2	PM	AUG	40.8583	-78.1502	Y	Hymenoptera	Halictidae	Halictus	Halictus.confusus	J.Berger	L.Russo	female
2016	70.65	395.64	57598	2	SF2	AM	AUG	40.8583	-78.1502	Y	Hymenoptera	Halictidae	Lasioglossum	Lasioglossum.heterognathum	B.Ross	L.Russo	female
2016	70.65	395.64	57675	2	SF2	PM	AUG	40.8583	-78.1502	Y	Hymenoptera	Halictidae	Lasioglossum	Lasioglossum.hitchensi	C.Mahan	L.Russo	female
2016	70.65	395.64	89654	2	SF2	PM	AUG	40.8583	-78.1502	Y	Hymenoptera	Halictidae	Lasioglossum	Lasioglossum.imitatum	M.Herald	L.Russo	female
2016	70.65	395.64	89662	2	SF2	PM	AUG	40.8583	-78.1502	Y	Hymenoptera	Halictidae	Lasioglossum	Lasioglossum.heterognathum	Z.Holden	L.Russo	female
2016	70.65	395.64	89819	2	SF2	AM	AUG	40.8583	-78.1502	Y	Hymenoptera	Halictidae	Lasioglossum	Lasioglossum.versans	J.Berger	L.Russo	female
2016	70.65	395.64	89878	2	SF2	PM	AUG	40.8583	-78.1502	Y	Hymenoptera	Halictidae	Lasioglossum	Lasioglossum.heterognathum	Z.Holden	L.Russo	female
2016	70.65	395.64	89752	2	SF2	PM	AUG	40.8583	-78.1502	Y	Hymenoptera	Halictidae	Sphecodes	Sphecodes.sp.	B.Ross	L.Russo	female
2016	70.65	395.64	57570	2	SF2	PM	AUG	40.8583	-78.1502	Y	Hymenoptera	Halictidae	Augochloropsis	Augochloropsis.metallica.fulgida	Z.Holden	L.Russo	male
2016	70.65	395.64	57574	2	SF2	AM	AUG	40.8583	-78.1502	Y	Hymenoptera	Halictidae	Halictus	Halictus.rubicundus	M.Herald	L.Russo	male
2016	70.65	395.64	89744	2	SF2	PM	AUG	40.8583	-78.1502	Y	Hymenoptera	Halictidae	Lasioglossum	Lasioglossum.quebecense	M.Herald	L.Russo	male
2016	70.65	395.64	57562	2	SF2	PM	AUG	40.8583	-78.1502	Y	Hymenoptera	Halictidae	Lasioglossum	Lasioglossum.sp.	D.Roberts	L.Russo	male
2016	70.65	395.64	89787	2	SF2	PM	AUG	40.8583	-78.1502	Y	Hymenoptera	Halictidae	Lasioglossum	Lasioglossum.sp.	B.Ross	L.Russo	male
2016	70.65	395.64	89814	2	SF2	PM	AUG	40.8583	-78.1502	Y	Hymenoptera	Megachilidae	Megachile	Megachile.relativa	J.Berger	L.Russo	female
2016	70.65	395.64	89859	2	SF2	AM	AUG	40.8583	-78.1502	N	Coleoptera	Chrysomelidae	undet.	undet. Chrysomelidae	Z. Holden	B. Ross	NA
2016	70.65	395.64	57603	2	SF2	AM	AUG	40.8583	-78.1502	N	Diptera	Scathophagidae	undet.	undet. Scathophagidae	C. Engstrom	B. Ross	NA
2016	70.65	395.64	57441	2	SF2	AM	AUG	40.8583	-78.1502	N	Diptera	Syrphidae	Spilomyia	Spilomyia fusca	C. Mahan	H. Stout	NA
2016	70.65	395.64	89948	2	SF2	AM	AUG	40.8583	-78.1502	N	Diptera	Syrphidae	Spilomyia	Spilomyia longicornis	C. Engstrom	H. Stout	NA
2016	70.65	395.64	57488	2	SF2	PM	AUG	40.8583	-78.1502	N	Diptera	Syrphidae	Syrphus	Syrphus sp.	D. Roberts	H. Stout	NA
2016	70.65	395.64	57611	2	SF2	PM	AUG	40.8583	-78.1502	N	Diptera	Syrphidae	Toxomerus	Toxomerus sp.	H. Stout	H. Stout	NA
2016	70.65	395.64	57612	2	SF2	PM	AUG	40.8583	-78.1502	N	Diptera	Syrphidae	Toxomerus	Toxomerus sp.	Z. Holden	H. Stout	NA
2016	70.65	395.64	89833	2	SF2	PM	AUG	40.8583	-78.1502	N	Diptera	Syrphidae	Toxomerus	Toxomerus sp.	J. Berger	H. Stout	NA
2016	70.65	395.64	57434	2	SF2	PM	AUG	40.8583	-78.1502	N	Diptera	Tachinidae	undet.	undet. Tachinidae	D. Roberts	B. Ross, J. Berger	NA
2016	70.65	395.64	89620	2	SF2	PM	AUG	40.8583	-78.1502	N	Hemiptera	Miridae	undet.	undet. Miridae	J. Berger	B. Ross, J. Berger, H. Stout	NA
2016	70.65	395.64	89652	2	SF2	PM	AUG	40.8583	-78.1502	N	Hymenoptera	Chalcididae	Conura	Conura sp.	D. Roberts	H. Stout	NA
2016	70.65	395.64	57578	2	SF2	PM	AUG	40.8583	-78.1502	N	Hymenoptera	Chrysididae	Elampus	Elampus sp.	B. Ross	H. Stout	NA
2016	70.65	395.64	89838	2	SF2	PM	AUG	40.8583	-78.1502	N	Hymenoptera	Chrysididae	Elampus	Elampus sp.	J. Berger	H. Stout	NA
2016	70.65	395.64	57416	2	SF2	AM	AUG	40.8583	-78.1502	N	Hymenoptera	Crabronidae	Cerceris	Cerceris sp.	J. Berger	H. Stout	NA
2016	70.65	395.64	57575	2	SF2	PM	AUG	40.8583	-78.1502	N	Hymenoptera	Crabronidae	Cerceris	Cerceris sp.	B. Ross	H. Stout	NA
2016	70.65	395.64	57656	2	SF2	AM	AUG	40.8583	-78.1502	N	Hymenoptera	Crabronidae	Cerceris	Cerceris sp.	M. Herald	H. Stout	NA
2016	70.65	395.64	57666	2	SF2	AM	AUG	40.8583	-78.1502	N	Hymenoptera	Crabronidae	Cerceris	Cerceris sp.	C. Mahan	H. Stout	NA
2016	70.65	395.64	57687	2	SF2	AM	AUG	40.8583	-78.1502	N	Hymenoptera	Crabronidae	Cerceris	Cerceris sp.	M. Herald	H. Stout	NA
2016	70.65	395.64	57701	2	SF2	AM	AUG	40.8583	-78.1502	N	Hymenoptera	Crabronidae	Cerceris	Cerceris sp.	M. Herald	H. Stout	NA
2016	70.65	395.64	57741	2	SF2	AM	AUG	40.8583	-78.1502	N	Hymenoptera	Crabronidae	Cerceris	Cerceris sp.	Z. Holden	H. Stout	NA
2016	70.65	395.64	89623	2	SF2	AM	AUG	40.8583	-78.1502	N	Hymenoptera	Crabronidae	Cerceris	Cerceris sp.	B. Ross	H. Stout	NA
2016	70.65	395.64	89676	2	SF2	AM	AUG	40.8583	-78.1502	N	Hymenoptera	Crabronidae	Cerceris	Cerceris sp.	B. Ross	H. Stout	NA
2016	70.65	395.64	89686	2	SF2	AM	AUG	40.8583	-78.1502	N	Hymenoptera	Crabronidae	Cerceris	Cerceris sp.	B. Ross	H. Stout	NA
2016	70.65	395.64	89759	2	SF2	AM	AUG	40.8583	-78.1502	N	Hymenoptera	Crabronidae	Cerceris	Cerceris sp.	B. Ross	H. Stout	NA
2016	70.65	395.64	89825	2	SF2	PM	AUG	40.8583	-78.1502	N	Hymenoptera	Crabronidae	Cerceris	Cerceris sp.	D. Roberts	H. Stout	NA
2016	70.65	395.64	89851	2	SF2	AM	AUG	40.8583	-78.1502	N	Hymenoptera	Crabronidae	Cerceris	Cerceris sp.	C. Mahan	H. Stout	NA
2016	70.65	395.64	89858	2	SF2	AM	AUG	40.8583	-78.1502	N	Hymenoptera	Crabronidae	Cerceris	Cerceris sp.	B. Ross	H. Stout	NA
2016	70.65	395.64	89918	2	SF2	AM	AUG	40.8583	-78.1502	N	Hymenoptera	Crabronidae	Cerceris	Cerceris sp.	Z. Holden	H. Stout	NA
2016	70.65	395.64	89919	2	SF2	AM	AUG	40.8583	-78.1502	N	Hymenoptera	Crabronidae	Cerceris	Cerceris sp.	B. Ross	H. Stout	NA
2016	70.65	395.64	89921	2	SF2	PM	AUG	40.8583	-78.1502	N	Hymenoptera	Crabronidae	Cerceris	Cerceris sp.	H. Stout	H. Stout	NA
2016	70.65	395.64	89925	2	SF2	AM	AUG	40.8583	-78.1502	N	Hymenoptera	Crabronidae	Cerceris	Cerceris sp.	C. Mahan	H. Stout	NA
2016	70.65	395.64	89949	2	SF2	AM	AUG	40.8583	-78.1502	N	Hymenoptera	Crabronidae	Cerceris	Cerceris sp.	C. Mahan	H. Stout	NA
2016	70.65	395.64	89602	2	SF2	AM	AUG	40.8583	-78.1502	N	Hymenoptera	Crabronidae	Ectemnius	Ectemnius sp.	C. Engstrom	H. Stout	NA
2016	70.65	395.64	89719	2	SF2	AM	AUG	40.8583	-78.1502	N	Hymenoptera	Crabronidae	Ectemnius	Ectemnius sp.	Z. Holden	H. Stout	NA
2016	70.65	395.64	57433	2	SF2	PM	AUG	40.8583	-78.1502	N	Hymenoptera	Crabronidae	Lestica	Lestica sp.	B. Ross	H. Stout	NA
2016	70.65	395.64	89794	2	SF2	AM	AUG	40.8583	-78.1502	N	Hymenoptera	Ichneumonidae	undet.	Anomaloninae morph 13	C. Engstrom	D. Roberts	NA
2016	70.65	395.64	57453	2	SF2	AM	AUG	40.8583	-78.1502	N	Hymenoptera	Pompilidae	Poecilopompilus	Poecilopompilus interruptus	M. Herald	H. Stout	NA
2016	70.65	395.64	57616	2	SF2	PM	AUG	40.8583	-78.1502	N	Hymenoptera	Pompilidae	Poecilopompilus	Poecilopompilus interruptus	C. Mahan	H. Stout	NA
2016	70.65	395.64	57582	2	SF2	AM	AUG	40.8583	-78.1502	N	Hymenoptera	Pteromalidae	undet.	undet. Pteromalidae	J. Berger	H. Stout	NA
2016	70.65	395.64	89634	2	SF2	AM	AUG	40.8583	-78.1502	N	Hymenoptera	Sphecidae	Ammophila	Ammophila sp.	M. Herald	H. Stout	NA
2016	70.65	395.64	57539	2	SF2	AM	AUG	40.8583	-78.1502	N	Hymenoptera	Tenthredinidae	undet.	Tenthredinidae morph 3	B. Ross	H. Stout	NA
2016	70.65	395.64	57614	2	SF2	PM	AUG	40.8583	-78.1502	N	Hymenoptera	Tenthredinidae	undet.	Tenthredinidae morph 3	J. Berger	H. Stout	NA
2016	70.65	395.64	89871	2	SF2	AM	AUG	40.8583	-78.1502	N	Hymenoptera	Vespidae	Ancistrocerus	Ancistrocerus adiabatus	M. Herald	H. Stout	NA
2016	70.65	395.64	57402	2	SF2	AM	AUG	40.8583	-78.1502	N	Hymenoptera	Vespidae	Ancistrocerus	Ancistrocerus antilope	C. Mahan	H. Stout	NA
2016	70.65	395.64	57583	2	SF2	PM	AUG	40.8583	-78.1502	N	Hymenoptera	Vespidae	Ancistrocerus	Ancistrocerus antilope	D. Roberts	H. Stout	NA
2016	70.65	395.64	57587	2	SF2	AM	AUG	40.8583	-78.1502	N	Hymenoptera	Vespidae	Ancistrocerus	Ancistrocerus antilope	J. Berger	H. Stout	NA
2016	70.65	395.64	89757	2	SF2	PM	AUG	40.8583	-78.1502	N	Hymenoptera	Vespidae	Ancistrocerus	Ancistrocerus antilope	D. Roberts	H. Stout	NA
2016	70.65	395.64	89802	2	SF2	PM	AUG	40.8583	-78.1502	N	Hymenoptera	Vespidae	Ancistrocerus	Ancistrocerus antilope	M. Herald	H. Stout	NA
2016	70.65	395.64	89929	2	SF2	AM	AUG	40.8583	-78.1502	N	Hymenoptera	Vespidae	Ancistrocerus	Ancistrocerus antilope	Z. Holden	H. Stout	NA
2016	70.65	395.64	57591	2	SF2	AM	AUG	40.8583	-78.1502	N	Hymenoptera	Vespidae	Eumenes	Eumenes crucifera	C. Engstrom	H. Stout	NA
2016	70.65	395.64	57629	2	SF2	PM	AUG	40.8583	-78.1502	N	Hymenoptera	Vespidae	Eumenes	Eumenes crucifera	C. Mahan	H. Stout	NA
2016	70.65	395.64	57448	2	SF2	AM	AUG	40.8583	-78.1502	N	Hymenoptera	Vespidae	Euodynerus	Euodynerus boscii	C. Mahan	H. Stout	NA
2016	70.65	395.64	57577	2	SF2	AM	AUG	40.8583	-78.1502	N	Hymenoptera	Vespidae	Euodynerus	Euodynerus foraminatus	J. Berger	H. Stout	NA
2016	70.65	395.64	89786	2	SF2	PM	AUG	40.8583	-78.1502	N	Hymenoptera	Vespidae	Polistes	Polistes bellicosus	J. Berger	H. Stout	NA
2016	70.65	395.64	57708	2	SF2	AM	AUG	40.8583	-78.1502	N	Hymenoptera	Vespidae	Dolichovespula	Dolichovespula maculata	C. Mahan	H. Stout	NA
2016	9.74	183.01	57432	5	BLV3	AM	JULY	40.8424	-78.132	Y	Hymenoptera	Apidae	Apis	Apis.mellifera	J.Berger	D.Roberts	female
2016	9.74	183.01	57470	5	BLV3	AM	JULY	40.8424	-78.132	Y	Hymenoptera	Apidae	Apis	Apis.mellifera	H.Balko	D.Roberts	female
2016	9.74	183.01	57489	5	BLV3	AM	JULY	40.8424	-78.132	Y	Hymenoptera	Apidae	Apis	Apis.mellifera	J.Berger	D.Roberts	female
2016	9.74	183.01	57498	5	BLV3	AM	JULY	40.8424	-78.132	Y	Hymenoptera	Apidae	Apis	Apis.mellifera	J.Berger	D.Roberts	female
2016	9.74	183.01	57508	5	BLV3	AM	JULY	40.8424	-78.132	Y	Hymenoptera	Apidae	Apis	Apis.mellifera	J.Berger	D.Roberts	female
2016	9.74	183.01	57513	5	BLV3	AM	JULY	40.8424	-78.132	Y	Hymenoptera	Apidae	Apis	Apis.mellifera	J.Berger	D.Roberts	female
2016	9.74	183.01	57600	5	BLV3	AM	JULY	40.8424	-78.132	Y	Hymenoptera	Apidae	Apis	Apis.mellifera	J.Berger	D.Roberts	female
2016	9.74	183.01	57651	5	BLV3	AM	JULY	40.8424	-78.132	Y	Hymenoptera	Apidae	Apis	Apis.mellifera	J.Berger	D.Roberts	female
2016	9.74	183.01	57695	5	BLV3	AM	JULY	40.8424	-78.132	Y	Hymenoptera	Apidae	Apis	Apis.mellifera	H.Balko	D.Roberts	female
2016	9.74	183.01	57729	5	BLV3	AM	JULY	40.8424	-78.132	Y	Hymenoptera	Apidae	Apis	Apis.mellifera	J.Berger	D.Roberts	female
2016	9.74	183.01	57732	5	BLV3	AM	JULY	40.8424	-78.132	Y	Hymenoptera	Apidae	Apis	Apis.mellifera	J.Berger	D.Roberts	female
2016	9.74	183.01	57742	5	BLV3	AM	JULY	40.8424	-78.132	Y	Hymenoptera	Apidae	Apis	Apis.mellifera	J.Berger	D.Roberts	female
2016	9.74	183.01	57889	5	BLV3	PM	JULY	40.8424	-78.132	Y	Hymenoptera	Apidae	Apis	Apis.mellifera	H.Balko	D.Roberts	female
2016	9.74	183.01	58025	5	BLV3	PM	JULY	40.8424	-78.132	Y	Hymenoptera	Apidae	Apis	Apis.mellifera	H.Balko	D.Roberts	female
2016	9.74	183.01	89610	5	BLV3	AM	JULY	40.8424	-78.132	Y	Hymenoptera	Apidae	Apis	Apis.mellifera	H.Balko	D.Roberts	female
2016	9.74	183.01	89645	5	BLV3	AM	JULY	40.8424	-78.132	Y	Hymenoptera	Apidae	Apis	Apis.mellifera	J.Berger	D.Roberts	female
2016	9.74	183.01	89653	5	BLV3	AM	JULY	40.8424	-78.132	Y	Hymenoptera	Apidae	Apis	Apis.mellifera	H.Balko	D.Roberts	female
2016	9.74	183.01	89711	5	BLV3	AM	JULY	40.8424	-78.132	Y	Hymenoptera	Apidae	Apis	Apis.mellifera	H.Balko	D.Roberts	female
2016	9.74	183.01	89725	5	BLV3	AM	JULY	40.8424	-78.132	Y	Hymenoptera	Apidae	Apis	Apis.mellifera	J.Berger	D.Roberts	female
2016	9.74	183.01	89811	5	BLV3	AM	JULY	40.8424	-78.132	Y	Hymenoptera	Apidae	Apis	Apis.mellifera	H.Balko	D.Roberts	female
2016	9.74	183.01	89821	5	BLV3	AM	JULY	40.8424	-78.132	Y	Hymenoptera	Apidae	Apis	Apis.mellifera	J.Berger	D.Roberts	female
2016	9.74	183.01	89826	5	BLV3	AM	JULY	40.8424	-78.132	Y	Hymenoptera	Apidae	Apis	Apis.mellifera	H.Balko	D.Roberts	female
2016	9.74	183.01	89836	5	BLV3	AM	JULY	40.8424	-78.132	Y	Hymenoptera	Apidae	Apis	Apis.mellifera	H.Balko	D.Roberts	female
2016	9.74	183.01	89847	5	BLV3	AM	JULY	40.8424	-78.132	Y	Hymenoptera	Apidae	Apis	Apis.mellifera	J.Berger	D.Roberts	female
2016	9.74	183.01	89867	5	BLV3	AM	JULY	40.8424	-78.132	Y	Hymenoptera	Apidae	Apis	Apis.mellifera	J.Berger	D.Roberts	female
2016	9.74	183.01	89908	5	BLV3	AM	JULY	40.8424	-78.132	Y	Hymenoptera	Apidae	Apis	Apis.mellifera	J.Berger	D.Roberts	female
2016	9.74	183.01	89942	5	BLV3	AM	JULY	40.8424	-78.132	Y	Hymenoptera	Apidae	Apis	Apis.mellifera	H.Balko	D.Roberts	female
2016	9.74	183.01	89988	5	BLV3	PM	JULY	40.8424	-78.132	Y	Hymenoptera	Apidae	Apis	Apis.mellifera	H.Balko	D.Roberts	female
2016	9.74	183.01	90173	5	BLV3	PM	JULY	40.8424	-78.132	Y	Hymenoptera	Apidae	Apis	Apis.mellifera	D.Roberts	D.Roberts	female
2016	9.74	183.01	90289	5	BLV3	PM	JULY	40.8424	-78.132	Y	Hymenoptera	Apidae	Apis	Apis.mellifera	D.Roberts	D.Roberts	female
2016	9.74	183.01	57496	5	BLV3	AM	JULY	40.8424	-78.132	Y	Hymenoptera	Apidae	Bombus	Bombus.impatiens	J.Berger	L.Russo	female
2016	9.74	183.01	57776	5	BLV3	PM	JULY	40.8424	-78.132	Y	Hymenoptera	Apidae	Bombus	Bombus.impatiens	H.Balko	L.Russo	female
2016	9.74	183.01	89648	5	BLV3	AM	JULY	40.8424	-78.132	Y	Hymenoptera	Apidae	Bombus	Bombus.impatiens	H.Balko	L.Russo	female
2016	9.74	183.01	89694	5	BLV3	AM	JULY	40.8424	-78.132	Y	Hymenoptera	Apidae	Bombus	Bombus.impatiens	H.Balko	L.Russo	female
2016	9.74	183.01	90031	5	BLV3	PM	JULY	40.8424	-78.132	Y	Hymenoptera	Apidae	Bombus	Bombus.impatiens	H.Balko	L.Russo	female
2016	9.74	183.01	90162	5	BLV3	PM	JULY	40.8424	-78.132	Y	Hymenoptera	Apidae	Bombus	Bombus.impatiens	H.Balko	L.Russo	female
2016	9.74	183.01	57908	5	BLV3	PM	JULY	40.8424	-78.132	Y	Hymenoptera	Apidae	Bombus	Bombus.vagans	H.Balko	L.Russo	female
2016	9.74	183.01	89947	5	BLV3	AM	JULY	40.8424	-78.132	Y	Hymenoptera	Apidae	Bombus	Bombus.griseocollis	J.Berger	L.Russo	female
2016	9.74	183.01	57954	5	BLV3	PM	JULY	40.8424	-78.132	Y	Hymenoptera	Apidae	Ceratina	Ceratina.dupla	D.Roberts	L.Russo	female
2016	9.74	183.01	89626	5	BLV3	AM	JULY	40.8424	-78.132	Y	Hymenoptera	Apidae	Ceratina	Ceratina.dupla	H.Balko	L.Russo	female
2016	9.74	183.01	90081	5	BLV3	PM	JULY	40.8424	-78.132	Y	Hymenoptera	Apidae	Ceratina	Ceratina.dupla	D.Roberts	L.Russo	male
2016	9.74	183.01	90165	5	BLV3	PM	JULY	40.8424	-78.132	Y	Hymenoptera	Apidae	Ceratina	Ceratina.dupla	D.Roberts	L.Russo	male
2016	9.74	183.01	89946	5	BLV3	AM	JULY	40.8424	-78.132	Y	Hymenoptera	Colletidae	Hylaeus	Hylaeus.affinis	H.Balko	L.Russo	male
2016	9.74	183.01	89606	5	BLV3	AM	JULY	40.8424	-78.132	Y	Hymenoptera	Halictidae	Augochlorella	Augochlorella.aurata	J.Berger	L.Russo	female
2016	9.74	183.01	89926	5	BLV3	AM	JULY	40.8424	-78.132	Y	Hymenoptera	Halictidae	Halictus	Halictus.ligatus	H.Balko	L.Russo	female
2016	9.74	183.01	89980	5	BLV3	PM	JULY	40.8424	-78.132	Y	Hymenoptera	Halictidae	Halictus	Halictus.ligatus	D.Roberts	L.Russo	female
2016	9.74	183.01	90067	5	BLV3	PM	JULY	40.8424	-78.132	Y	Hymenoptera	Halictidae	Halictus	Halictus.ligatus	D.Roberts	L.Russo	female
2016	9.74	183.01	90095	5	BLV3	PM	JULY	40.8424	-78.132	Y	Hymenoptera	Halictidae	Halictus	Halictus.ligatus	D.Roberts	L.Russo	female
2016	9.74	183.01	90125	5	BLV3	PM	JULY	40.8424	-78.132	Y	Hymenoptera	Halictidae	Halictus	Halictus.ligatus	H.Balko	L.Russo	female
2016	9.74	183.01	89945	5	BLV3	AM	JULY	40.8424	-78.132	Y	Hymenoptera	Halictidae	Halictus	Halictus.confusus	J.Berger	L.Russo	female
2016	9.74	183.01	90128	5	BLV3	PM	JULY	40.8424	-78.132	Y	Hymenoptera	Halictidae	Lasioglossum	Lasioglossum.paradmirandum	NA	L.Russo	female
2016	9.74	183.01	57494	5	BLV3	AM	JULY	40.8424	-78.132	Y	Hymenoptera	Megachilidae	Megachile	Megachile.pugnata	H.Balko	L.Russo	female
2016	9.74	183.01	57870	5	BLV3	PM	JULY	40.8424	-78.132	Y	Hymenoptera	Megachilidae	Coelioxys	Coelioxys.sayi	D.Roberts	L.Russo	male
2016	9.74	183.01	90026	5	BLV3	PM	JULY	40.8424	-78.132	Y	Hymenoptera	Megachilidae	Megachile	Megachile.campanulae	D.Roberts	L.Russo	male
2016	9.74	183.01	57455	5	BLV3	AM	JULY	40.8424	-78.132	Y	Hymenoptera	Megachilidae	Megachile	Megachile.inermis	J.Berger	L.Russo	male
2016	9.74	183.01	57475	5	BLV3	AM	JULY	40.8424	-78.132	Y	Hymenoptera	Megachilidae	Megachile	Megachile.gemula	H.Balko	L.Russo	male
2017	9.74	183.01	169908	5	BLV3	PM	JULY	40.8424	-78.132	Y	Hymenoptera	Apidae	Apis	Apis.mellifera	DR	HS.SD	NA
2017	9.74	183.01	169911	5	BLV3	PM	JULY	40.8424	-78.132	Y	Hymenoptera	Apidae	Apis	Apis.mellifera	JB	HS.SD	female
2017	9.74	183.01	169915	5	BLV3	PM	JULY	40.8424	-78.132	Y	Hymenoptera	Apidae	Apis	Apis.mellifera	DR	HS.SD	NA
2017	9.74	183.01	169936	5	BLV3	PM	JULY	40.8424	-78.132	Y	Hymenoptera	Apidae	Apis	Apis.mellifera	DR	HS.SD	NA
2017	9.74	183.01	169868	5	BLV3	AM	JULY	40.8424	-78.132	Y	Hymenoptera	Apidae	Bombus	Bombus.bimaculatus	MT	DR.SD	male
2017	9.74	183.01	169870	5	BLV3	AM	JULY	40.8424	-78.132	Y	Hymenoptera	Apidae	Bombus	Bombus.bimaculatus	MT	DR.SD	female
2017	9.74	183.01	169873	5	BLV3	AM	JULY	40.8424	-78.132	Y	Hymenoptera	Apidae	Bombus	Bombus.bimaculatus	BR	DR.SD	female
2017	9.74	183.01	169876	5	BLV3	AM	JULY	40.8424	-78.132	Y	Hymenoptera	Apidae	Bombus	Bombus.bimaculatus	MT	DR.SD	male
2017	9.74	183.01	169880	5	BLV3	AM	JULY	40.8424	-78.132	Y	Hymenoptera	Apidae	Bombus	Bombus.bimaculatus	BR	DR.SD	male
2017	9.74	183.01	169897	5	BLV3	AM	JULY	40.8424	-78.132	Y	Hymenoptera	Apidae	Bombus	Bombus.bimaculatus	BR	DR.SD	male
2017	9.74	183.01	169899	5	BLV3	AM	JULY	40.8424	-78.132	Y	Hymenoptera	Apidae	Bombus	Bombus.bimaculatus	BR	DR.SD	male
2017	9.74	183.01	169935	5	BLV3	PM	JULY	40.8424	-78.132	Y	Hymenoptera	Apidae	Bombus	Bombus.bimaculatus	JB	DR.SD	female
2017	9.74	183.01	169943	5	BLV3	PM	JULY	40.8424	-78.132	Y	Hymenoptera	Apidae	Bombus	Bombus.bimaculatus	DR	DR.SD	male
2017	9.74	183.01	169950	5	BLV3	PM	JULY	40.8424	-78.132	Y	Hymenoptera	Apidae	Bombus	Bombus.bimaculatus	DR	DR.SD	female
2017	9.74	183.01	169866	5	BLV3	AM	JULY	40.8424	-78.132	Y	Hymenoptera	Apidae	Bombus	Bombus.impatiens	MT	DR.SD	female
2017	9.74	183.01	169867	5	BLV3	AM	JULY	40.8424	-78.132	Y	Hymenoptera	Apidae	Bombus	Bombus.impatiens	BR	DR.SD	female
2017	9.74	183.01	169869	5	BLV3	AM	JULY	40.8424	-78.132	Y	Hymenoptera	Apidae	Bombus	Bombus.impatiens	MT	DR.SD	female
2017	9.74	183.01	169871	5	BLV3	AM	JULY	40.8424	-78.132	Y	Hymenoptera	Apidae	Bombus	Bombus.impatiens	MT	DR.SD	female
2017	9.74	183.01	169872	5	BLV3	AM	JULY	40.8424	-78.132	Y	Hymenoptera	Apidae	Bombus	Bombus.impatiens	MT	DR.SD	female
2017	9.74	183.01	169874	5	BLV3	AM	JULY	40.8424	-78.132	Y	Hymenoptera	Apidae	Bombus	Bombus.impatiens	BR	DR.SD	female
2017	9.74	183.01	169875	5	BLV3	AM	JULY	40.8424	-78.132	Y	Hymenoptera	Apidae	Bombus	Bombus.impatiens	MT	DR.SD	female
2017	9.74	183.01	169877	5	BLV3	AM	JULY	40.8424	-78.132	Y	Hymenoptera	Apidae	Bombus	Bombus.impatiens	MT	DR.SD	female
2017	9.74	183.01	169883	5	BLV3	AM	JULY	40.8424	-78.132	Y	Hymenoptera	Apidae	Bombus	Bombus.impatiens	BR	DR.SD	female
2017	9.74	183.01	169884	5	BLV3	AM	JULY	40.8424	-78.132	Y	Hymenoptera	Apidae	Bombus	Bombus.impatiens	MT	DR.SD	female
2017	9.74	183.01	169885	5	BLV3	AM	JULY	40.8424	-78.132	Y	Hymenoptera	Apidae	Bombus	Bombus.impatiens	BR	DR.SD	female
2017	9.74	183.01	169886	5	BLV3	AM	JULY	40.8424	-78.132	Y	Hymenoptera	Apidae	Bombus	Bombus.impatiens	MT	DR.SD	female
2017	9.74	183.01	169887	5	BLV3	AM	JULY	40.8424	-78.132	Y	Hymenoptera	Apidae	Bombus	Bombus.impatiens	BR	DR.SD	female
2017	9.74	183.01	169888	5	BLV3	AM	JULY	40.8424	-78.132	Y	Hymenoptera	Apidae	Bombus	Bombus.impatiens	BR	DR.SD	female
2017	9.74	183.01	169889	5	BLV3	AM	JULY	40.8424	-78.132	Y	Hymenoptera	Apidae	Bombus	Bombus.impatiens	MT	DR.SD	female
2017	9.74	183.01	169898	5	BLV3	AM	JULY	40.8424	-78.132	Y	Hymenoptera	Apidae	Bombus	Bombus.impatiens	BR	DR.SD	female
2017	9.74	183.01	169901	5	BLV3	PM	JULY	40.8424	-78.132	Y	Hymenoptera	Apidae	Bombus	Bombus.impatiens	JB	DR.SD	female
2017	9.74	183.01	169902	5	BLV3	PM	JULY	40.8424	-78.132	Y	Hymenoptera	Apidae	Bombus	Bombus.impatiens	DR	DR.SD	female
2017	9.74	183.01	169903	5	BLV3	PM	JULY	40.8424	-78.132	Y	Hymenoptera	Apidae	Bombus	Bombus.impatiens	JB	DR.SD	female
2017	9.74	183.01	169909	5	BLV3	PM	JULY	40.8424	-78.132	Y	Hymenoptera	Apidae	Bombus	Bombus.impatiens	DR	DR.SD	female
2017	9.74	183.01	169910	5	BLV3	PM	JULY	40.8424	-78.132	Y	Hymenoptera	Apidae	Bombus	Bombus.impatiens	JB	DR.SD	female
2017	9.74	183.01	169914	5	BLV3	PM	JULY	40.8424	-78.132	Y	Hymenoptera	Apidae	Bombus	Bombus.impatiens	JB	DR.SD	female
2017	9.74	183.01	169922	5	BLV3	PM	JULY	40.8424	-78.132	Y	Hymenoptera	Apidae	Bombus	Bombus.impatiens	DR	DR.SD	female
2017	9.74	183.01	169942	5	BLV3	PM	JULY	40.8424	-78.132	Y	Hymenoptera	Apidae	Bombus	Bombus.impatiens	DR	DR.SD	female
2017	9.74	183.01	169944	5	BLV3	PM	JULY	40.8424	-78.132	Y	Hymenoptera	Apidae	Bombus	Bombus.impatiens	DR	DR.SD	female
2017	9.74	183.01	169945	5	BLV3	PM	JULY	40.8424	-78.132	Y	Hymenoptera	Apidae	Bombus	Bombus.impatiens	DR	DR.SD	female
2017	9.74	183.01	169946	5	BLV3	PM	JULY	40.8424	-78.132	Y	Hymenoptera	Apidae	Bombus	Bombus.impatiens	JB	DR.SD	female
2017	9.74	183.01	169952	5	BLV3	PM	JULY	40.8424	-78.132	Y	Hymenoptera	Apidae	Bombus	Bombus.impatiens	JB	DR.SD	female
2017	9.74	183.01	169953	5	BLV3	PM	JULY	40.8424	-78.132	Y	Hymenoptera	Apidae	Bombus	Bombus.impatiens	DR	DR.SD	female
2017	9.74	183.01	169954	5	BLV3	PM	JULY	40.8424	-78.132	Y	Hymenoptera	Apidae	Bombus	Bombus.impatiens	JB	DR.SD	female
2017	9.74	183.01	169955	5	BLV3	PM	JULY	40.8424	-78.132	Y	Hymenoptera	Apidae	Bombus	Bombus.impatiens	JB	DR.SD	female
2017	9.74	183.01	169882	5	BLV3	AM	JULY	40.8424	-78.132	Y	Hymenoptera	Apidae	Bombus	Bombus.vagans	MT	DR.SD	female
2017	9.74	183.01	169900	5	BLV3	PM	JULY	40.8424	-78.132	Y	Hymenoptera	Apidae	Bombus	Bombus.vagans	JB	DR.SD	female
2017	9.74	183.01	169927	5	BLV3	PM	JULY	40.8424	-78.132	Y	Hymenoptera	Apidae	Bombus	Bombus.vagans	DR	DR.SD	female
2017	9.74	183.01	169941	5	BLV3	PM	JULY	40.8424	-78.132	Y	Hymenoptera	Apidae	Bombus	Bombus.vagans	JB	DR.SD	female
2017	9.74	183.01	169923	5	BLV3	PM	JULY	40.8424	-78.132	Y	Hymenoptera	Apidae	Ceratina	Ceratina.dupla	JB	HS.SD	female
2017	9.74	183.01	169924	5	BLV3	PM	JULY	40.8424	-78.132	Y	Hymenoptera	Apidae	Ceratina	Ceratina.dupla	DR	HS.SD	female
2017	9.74	183.01	169925	5	BLV3	PM	JULY	40.8424	-78.132	Y	Hymenoptera	Apidae	Ceratina	Ceratina.dupla	JB	HS.SD	female
2017	9.74	183.01	169926	5	BLV3	PM	JULY	40.8424	-78.132	Y	Hymenoptera	Apidae	Ceratina	Ceratina.dupla	DR	HS.SD	female
2017	9.74	183.01	169940	5	BLV3	PM	JULY	40.8424	-78.132	Y	Hymenoptera	Apidae	Ceratina	Ceratina.dupla	DR	HS.SD	female
2017	9.74	183.01	169938	5	BLV3	PM	JULY	40.8424	-78.132	Y	Hymenoptera	Apidae	Triepeolus	Triepeolus.donatus	DR	HS.SD	male
2017	9.74	183.01	169939	5	BLV3	PM	JULY	40.8424	-78.132	Y	Hymenoptera	Colletidae	Hylaeus	Hylaeus.modestus	JB	HS.SD	male
2017	9.74	183.01	169916	5	BLV3	PM	JULY	40.8424	-78.132	Y	Hymenoptera	Halictidae	Augochlorella	Augochlorella.aurata	JB	HS.SD	female
2017	9.74	183.01	169921	5	BLV3	PM	JULY	40.8424	-78.132	Y	Hymenoptera	Halictidae	Halictus	Halictus.ligatus	JB	HS.SD	female
2017	9.74	183.01	169931	5	BLV3	PM	JULY	40.8424	-78.132	Y	Hymenoptera	Halictidae	Halictus	Halictus.ligatus	JB	HS.SD	female
2017	9.74	183.01	169956	5	BLV3	PM	JULY	40.8424	-78.132	Y	Hymenoptera	Halictidae	Halictus	Halictus.ligatus	DR	HS.SD	female
2017	9.74	183.01	169958	5	BLV3	PM	JULY	40.8424	-78.132	Y	Hymenoptera	Halictidae	Halictus	Halictus.ligatus	DR	HS.SD	female
2017	9.74	183.01	169913	5	BLV3	PM	JULY	40.8424	-78.132	Y	Hymenoptera	Megachilidae	Heriades	Heriades.leavitti	JB	HS.SD	male
2017	9.74	183.01	169896	5	BLV3	AM	JULY	40.8424	-78.132	Y	Hymenoptera	Megachilidae	Megachile	Megachile.latimanus	BR	HS.SD	female
2017	9.74	183.01	169933	5	BLV3	PM	JULY	40.8424	-78.132	Y	Hymenoptera	Megachilidae	Megachile	Megachile.latimanus	JB	HS.SD	female
2017	9.74	183.01	169937	5	BLV3	PM	JULY	40.8424	-78.132	Y	Hymenoptera	Megachilidae	Megachile	Megachile.latimanus	DR	HS.SD	female
2016	9.74	183.01	90032	5	BLV3	PM	JULY	40.8424	-78.132	N	Diptera	Asilidae	Holocephala	Holocephala sp.	D. Roberts	H. Stout	NA
2016	9.74	183.01	57456	5	BLV3	AM	JULY	40.8424	-78.132	N	Diptera	Bombyliidae	Villa	Villa lateralis	H. Balko	H. Stout	NA
2016	9.74	183.01	89722	5	BLV3	AM	JULY	40.8424	-78.132	N	Diptera	Bombyliidae	Villa	Villa lateralis	H. Balko	H. Stout	NA
2016	9.74	183.01	89633	5	BLV3	AM	JULY	40.8424	-78.132	N	Diptera	Syrphidae	Mallota	Mallota sp.	J. Berger	H. Stout	NA
2016	9.74	183.01	90127	5	BLV3	PM	JULY	40.8424	-78.132	N	Diptera	Syrphidae	Mallota	Mallota sp.	H. Balko	H. Stout	NA
2016	9.74	183.01	57503	5	BLV3	AM	JULY	40.8424	-78.132	N	Diptera	Syrphidae	Toxomerus	Toxomerus sp.	H. Balko	H. Stout	NA
2016	9.74	183.01	57700	5	BLV3	AM	JULY	40.8424	-78.132	N	Diptera	Syrphidae	Toxomerus	Toxomerus sp.	H. Balko	H. Stout	NA
2016	9.74	183.01	57834	5	BLV3	PM	JULY	40.8424	-78.132	N	Diptera	Syrphidae	Toxomerus	Toxomerus sp.	H. Balko	H. Stout	NA
2016	9.74	183.01	89615	5	BLV3	AM	JULY	40.8424	-78.132	N	Diptera	Syrphidae	Toxomerus	Toxomerus sp.	J. Berger	H. Stout	NA
2016	9.74	183.01	89625	5	BLV3	AM	JULY	40.8424	-78.132	N	Diptera	Syrphidae	Toxomerus	Toxomerus sp.	H. Balko	H. Stout	NA
2016	9.74	183.01	89799	5	BLV3	AM	JULY	40.8424	-78.132	N	Diptera	Syrphidae	Toxomerus	Toxomerus sp.	J. Berger	H. Stout	NA
2016	9.74	183.01	90064	5	BLV3	PM	JULY	40.8424	-78.132	N	Diptera	Syrphidae	Trichopsomyia	Trichopsomyia sp.	H. Balko	H. Stout	NA
2016	9.74	183.01	57986	5	BLV3	PM	JULY	40.8424	-78.132	N	Diptera	Syrphidae	undet.	undet. Syrphidae	D. Roberts	H. Stout	NA
2016	9.74	183.01	90070	5	BLV3	PM	JULY	40.8424	-78.132	N	Diptera	Syrphidae	undet.	undet. Syrphidae	D. Roberts	B. Ross, J. Berger	NA
2016	9.74	183.01	57765	5	BLV3	PM	JULY	40.8424	-78.132	N	Diptera	Syrphidae	Xylota	Xylota sp.	H. Balko	H. Stout	NA
2016	9.74	183.01	90215	5	BLV3	PM	JULY	40.8424	-78.132	N	Hymenoptera	Chalcididae	Brachymeria	Brachymeria sp.	D. Roberts	H. Stout	NA
2016	9.74	183.01	90174	5	BLV3	PM	JULY	40.8424	-78.132	N	Hymenoptera	Chrysididae	Elampus	Elampus sp.	D. Roberts	H. Stout	NA
2016	9.74	183.01	57469	5	BLV3	AM	JULY	40.8424	-78.132	N	Hymenoptera	Crabronidae	Cerceris	Cerceris sp.	H. Balko	H. Stout	NA
2016	9.74	183.01	90204	5	BLV3	PM	JULY	40.8424	-78.132	N	Hymenoptera	Ichneumonidae	undet.	Anomaloninae morph 12	D. Roberts	D. Roberts	NA
2016	9.74	183.01	89664	5	BLV3	AM	JULY	40.8424	-78.132	N	Hymenoptera	Ichneumonidae	undet.	Anomaloninae morph 14	J. Berger	D. Roberts	NA
2016	9.74	183.01	57509	5	BLV3	AM	JULY	40.8424	-78.132	N	Hymenoptera	Ichneumonidae	undet.	Anomaloninae morph 4	J. Berger	D. Roberts	NA
2016	9.74	183.01	90052	5	BLV3	PM	JULY	40.8424	-78.132	N	Hymenoptera	Ichneumonidae	undet.	Anomaloninae morph 5	D. Roberts	D. Roberts	NA
2016	9.74	183.01	90164	5	BLV3	PM	JULY	40.8424	-78.132	N	Hymenoptera	Ichneumonidae	undet.	Anomaloninae morph 5	H. Balko	D. Roberts	NA
2016	9.74	183.01	89894	5	BLV3	AM	JULY	40.8424	-78.132	N	Hymenoptera	Ichneumonidae	undet.	Anomaloninae morph 6	H. Balko	D. Roberts	NA
2016	9.74	183.01	57726	5	BLV3	AM	JULY	40.8424	-78.132	N	Hymenoptera	Pamphiliidae	undet.	undet. Pamphiliidae	J. Berger	H. Stout	NA
2016	9.74	183.01	57837	5	BLV3	PM	JULY	40.8424	-78.132	N	Hymenoptera	Sphecidae	Ammophila	Ammophila sp.	D. Roberts	H. Stout	NA
2016	249.66	466.04	90093	1	F2	PM	JULY	40.8583	-78.152	Y	Hymenoptera	Apidae	Apis	Apis.mellifera	D.Roberts	D.Roberts	female
2016	249.66	466.04	90192	1	F2	PM	JULY	40.8583	-78.152	Y	Hymenoptera	Apidae	Apis	Apis.mellifera	D.Roberts	D.Roberts	female
2016	249.66	466.04	90111	1	F2	AM	JULY	40.8583	-78.152	Y	Hymenoptera	Apidae	Bombus	Bombus.bimaculatus	J.Berger	L.Russo	female
2016	249.66	466.04	89982	1	F2	AM	JULY	40.8583	-78.152	Y	Hymenoptera	Apidae	Bombus	Bombus.bimaculatus	J.Berger	L.Russo	male
2016	249.66	466.04	90112	1	F2	AM	JULY	40.8583	-78.152	Y	Hymenoptera	Apidae	Bombus	Bombus.bimaculatus	H.Balko	L.Russo	male
2016	249.66	466.04	90238	1	F2	PM	JULY	40.8583	-78.152	Y	Hymenoptera	Colletidae	Hylaeus	Hylaeus.affinis/modestus	D.Roberts	L.Russo	female
2016	249.66	466.04	57913	1	F2	PM	JULY	40.8583	-78.152	Y	Hymenoptera	Colletidae	Hylaeus	Hylaeus.modestus	H.Balko	L.Russo	male
2016	249.66	466.04	57982	1	F2	PM	JULY	40.8583	-78.152	Y	Hymenoptera	Colletidae	Hylaeus	Hylaeus.modestus	D.Roberts	L.Russo	male
2016	249.66	466.04	58013	1	F2	PM	JULY	40.8583	-78.152	Y	Hymenoptera	Colletidae	Hylaeus	Hylaeus.affinis	D.Roberts	L.Russo	male
2016	249.66	466.04	58045	1	F2	PM	JULY	40.8583	-78.152	Y	Hymenoptera	Colletidae	Hylaeus	Hylaeus.mesillae	D.Roberts	L.Russo	male
2016	249.66	466.04	58050	1	F2	PM	JULY	40.8583	-78.152	Y	Hymenoptera	Colletidae	Hylaeus	Hylaeus.mesillae	D.Roberts	L.Russo	male
2016	249.66	466.04	58083	1	F2	PM	JULY	40.8583	-78.152	Y	Hymenoptera	Colletidae	Hylaeus	Hylaeus.modestus	H.Balko	L.Russo	male
2016	249.66	466.04	89959	1	F2	PM	JULY	40.8583	-78.152	Y	Hymenoptera	Colletidae	Hylaeus	Hylaeus.modestus	H.Balko	L.Russo	male
2016	249.66	466.04	90048	1	F2	PM	JULY	40.8583	-78.152	Y	Hymenoptera	Colletidae	Hylaeus	Hylaeus.mesillae	H.Balko	L.Russo	male
2016	249.66	466.04	90057	1	F2	PM	JULY	40.8583	-78.152	Y	Hymenoptera	Colletidae	Hylaeus	Hylaeus.mesillae	D.Roberts	L.Russo	male
2016	249.66	466.04	90062	1	F2	PM	JULY	40.8583	-78.152	Y	Hymenoptera	Colletidae	Hylaeus	Hylaeus.modestus	D.Roberts	L.Russo	male
2016	249.66	466.04	90129	1	F2	PM	JULY	40.8583	-78.152	Y	Hymenoptera	Colletidae	Hylaeus	Hylaeus.modestus	H.Balko	L.Russo	male
2016	249.66	466.04	90130	1	F2	PM	JULY	40.8583	-78.152	Y	Hymenoptera	Colletidae	Hylaeus	Hylaeus.modestus	D.Roberts	L.Russo	male
2016	249.66	466.04	90141	1	F2	PM	JULY	40.8583	-78.152	Y	Hymenoptera	Colletidae	Hylaeus	Hylaeus.modestus	H.Balko	L.Russo	male
2016	249.66	466.04	90157	1	F2	PM	JULY	40.8583	-78.152	Y	Hymenoptera	Colletidae	Hylaeus	Hylaeus.modestus	D.Roberts	L.Russo	male
2016	249.66	466.04	90198	1	F2	PM	JULY	40.8583	-78.152	Y	Hymenoptera	Colletidae	Hylaeus	Hylaeus.mesillae	H.Balko	L.Russo	male
2016	249.66	466.04	90229	1	F2	PM	JULY	40.8583	-78.152	Y	Hymenoptera	Colletidae	Hylaeus	Hylaeus.modestus	D.Roberts	L.Russo	male
2016	249.66	466.04	90099	1	F2	AM	JULY	40.8583	-78.152	Y	Hymenoptera	Halictidae	Halictus	Halictus.confusus	H.Balko	L.Russo	NA
2017	249.66	466.04	163921	1	F2	AM	JULY	40.8698	-78.152	Y	Hymenoptera	Apidae	Bombus	Bombus.bimaculatus	MT	DR.SD	female
2017	249.66	466.04	163922	1	F2	AM	JULY	40.8698	-78.152	Y	Hymenoptera	Apidae	Bombus	Bombus.bimaculatus	MT	DR.SD	male
2017	249.66	466.04	163923	1	F2	AM	JULY	40.8698	-78.152	Y	Hymenoptera	Apidae	Bombus	Bombus.bimaculatus	MT	DR.SD	female
2017	249.66	466.04	163925	1	F2	AM	JULY	40.8698	-78.152	Y	Hymenoptera	Apidae	Bombus	Bombus.bimaculatus	DR	DR.SD	male
2017	249.66	466.04	163926	1	F2	AM	JULY	40.8698	-78.152	Y	Hymenoptera	Apidae	Bombus	Bombus.bimaculatus	MT	DR.SD	female
2017	249.66	466.04	163930	1	F2	AM	JULY	40.8698	-78.152	Y	Hymenoptera	Apidae	Bombus	Bombus.bimaculatus	MT	DR.SD	female
2017	249.66	466.04	163931	1	F2	AM	JULY	40.8698	-78.152	Y	Hymenoptera	Apidae	Bombus	Bombus.bimaculatus	DR	DR.SD	female
2017	249.66	466.04	163938	1	F2	AM	JULY	40.8698	-78.152	Y	Hymenoptera	Apidae	Bombus	Bombus.bimaculatus	DR	DR.SD	female
2017	249.66	466.04	163940	1	F2	AM	JULY	40.8698	-78.152	Y	Hymenoptera	Apidae	Bombus	Bombus.bimaculatus	MT	DR.SD	female
2017	249.66	466.04	163942	1	F2	AM	JULY	40.8698	-78.152	Y	Hymenoptera	Apidae	Bombus	Bombus.bimaculatus	MT	DR.SD	female
2017	249.66	466.04	163944	1	F2	AM	JULY	40.8698	-78.152	Y	Hymenoptera	Apidae	Bombus	Bombus.bimaculatus	MT	DR.SD	female
2017	249.66	466.04	163945	1	F2	AM	JULY	40.8698	-78.152	Y	Hymenoptera	Apidae	Bombus	Bombus.bimaculatus	MT	DR.SD	female
2017	249.66	466.04	163946	1	F2	AM	JULY	40.8698	-78.152	Y	Hymenoptera	Apidae	Bombus	Bombus.bimaculatus	DR	DR.SD	female
2017	249.66	466.04	163948	1	F2	AM	JULY	40.8698	-78.152	Y	Hymenoptera	Apidae	Bombus	Bombus.bimaculatus	MT	DR.SD	female
2017	249.66	466.04	163949	1	F2	AM	JULY	40.8698	-78.152	Y	Hymenoptera	Apidae	Bombus	Bombus.bimaculatus	DR	DR.SD	female
2017	249.66	466.04	163950	1	F2	AM	JULY	40.8698	-78.152	Y	Hymenoptera	Apidae	Bombus	Bombus.bimaculatus	DR	DR.SD	female
2017	249.66	466.04	163951	1	F2	AM	JULY	40.8698	-78.152	Y	Hymenoptera	Apidae	Bombus	Bombus.bimaculatus	MT	DR.SD	female
2017	249.66	466.04	163952	1	F2	AM	JULY	40.8698	-78.152	Y	Hymenoptera	Apidae	Bombus	Bombus.bimaculatus	DR	DR.SD	female
2017	249.66	466.04	163953	1	F2	AM	JULY	40.8698	-78.152	Y	Hymenoptera	Apidae	Bombus	Bombus.bimaculatus	DR	DR.SD	female
2017	249.66	466.04	163955	1	F2	PM	JULY	40.8698	-78.152	Y	Hymenoptera	Apidae	Bombus	Bombus.bimaculatus	MH	DR.SD	male
2017	249.66	466.04	163957	1	F2	PM	JULY	40.8698	-78.152	Y	Hymenoptera	Apidae	Bombus	Bombus.bimaculatus	BR	DR.SD	female
2017	249.66	466.04	163958	1	F2	PM	JULY	40.8698	-78.152	Y	Hymenoptera	Apidae	Bombus	Bombus.bimaculatus	BR	DR.SD	male
2017	249.66	466.04	163959	1	F2	PM	JULY	40.8698	-78.152	Y	Hymenoptera	Apidae	Bombus	Bombus.bimaculatus	BR	DR.SD	female
2017	249.66	466.04	163961	1	F2	PM	JULY	40.8698	-78.152	Y	Hymenoptera	Apidae	Bombus	Bombus.bimaculatus	MH	DR.SD	female
2017	249.66	466.04	163964	1	F2	PM	JULY	40.8698	-78.152	Y	Hymenoptera	Apidae	Bombus	Bombus.bimaculatus	BR	DR.SD	female
2017	249.66	466.04	163966	1	F2	PM	JULY	40.8698	-78.152	Y	Hymenoptera	Apidae	Bombus	Bombus.bimaculatus	MH	DR.SD	female
2017	249.66	466.04	163967	1	F2	PM	JULY	40.8698	-78.152	Y	Hymenoptera	Apidae	Bombus	Bombus.bimaculatus	BR	DR.SD	male
2017	249.66	466.04	163968	1	F2	PM	JULY	40.8698	-78.152	Y	Hymenoptera	Apidae	Bombus	Bombus.bimaculatus	BR	DR.SD	female
2017	249.66	466.04	163969	1	F2	PM	JULY	40.8698	-78.152	Y	Hymenoptera	Apidae	Bombus	Bombus.bimaculatus	MH	DR.SD	female
2017	249.66	466.04	163972	1	F2	PM	JULY	40.8698	-78.152	Y	Hymenoptera	Apidae	Bombus	Bombus.bimaculatus	MH	DR.SD	female
2017	249.66	466.04	163974	1	F2	PM	JULY	40.8698	-78.152	Y	Hymenoptera	Apidae	Bombus	Bombus.bimaculatus	MH	DR.SD	female
2017	249.66	466.04	163975	1	F2	PM	JULY	40.8698	-78.152	Y	Hymenoptera	Apidae	Bombus	Bombus.bimaculatus	MH	DR.SD	female
2017	249.66	466.04	163977	1	F2	PM	JULY	40.8698	-78.152	Y	Hymenoptera	Apidae	Bombus	Bombus.bimaculatus	BR	DR.SD	female
2017	249.66	466.04	163978	1	F2	PM	JULY	40.8698	-78.152	Y	Hymenoptera	Apidae	Bombus	Bombus.bimaculatus	MH	DR.SD	female
2017	249.66	466.04	163979	1	F2	PM	JULY	40.8698	-78.152	Y	Hymenoptera	Apidae	Bombus	Bombus.bimaculatus	MH	DR.SD	female
2017	249.66	466.04	163980	1	F2	PM	JULY	40.8698	-78.152	Y	Hymenoptera	Apidae	Bombus	Bombus.bimaculatus	BR	DR.SD	male
2017	249.66	466.04	163981	1	F2	PM	JULY	40.8698	-78.152	Y	Hymenoptera	Apidae	Bombus	Bombus.bimaculatus	MH	DR.SD	male
2017	249.66	466.04	163982	1	F2	PM	JULY	40.8698	-78.152	Y	Hymenoptera	Apidae	Bombus	Bombus.bimaculatus	MH	DR.SD	female
2017	249.66	466.04	163984	1	F2	PM	JULY	40.8698	-78.152	Y	Hymenoptera	Apidae	Bombus	Bombus.bimaculatus	MH	DR.SD	female
2017	249.66	466.04	163985	1	F2	PM	JULY	40.8698	-78.152	Y	Hymenoptera	Apidae	Bombus	Bombus.bimaculatus	BR	DR.SD	male
2017	249.66	466.04	163987	1	F2	PM	JULY	40.8698	-78.152	Y	Hymenoptera	Apidae	Bombus	Bombus.bimaculatus	MH	DR.SD	female
2017	249.66	466.04	163988	1	F2	PM	JULY	40.8698	-78.152	Y	Hymenoptera	Apidae	Bombus	Bombus.bimaculatus	BR	DR.SD	male
2017	249.66	466.04	163989	1	F2	PM	JULY	40.8698	-78.152	Y	Hymenoptera	Apidae	Bombus	Bombus.bimaculatus	BR	DR.SD	female
2017	249.66	466.04	163991	1	F2	PM	JULY	40.8698	-78.152	Y	Hymenoptera	Apidae	Bombus	Bombus.bimaculatus	BR	DR.SD	female
2017	249.66	466.04	163993	1	F2	PM	JULY	40.8698	-78.152	Y	Hymenoptera	Apidae	Bombus	Bombus.bimaculatus	MH	DR.SD	female
2017	249.66	466.04	163994	1	F2	PM	JULY	40.8698	-78.152	Y	Hymenoptera	Apidae	Bombus	Bombus.bimaculatus	MH	DR.SD	female
2017	249.66	466.04	163996	1	F2	PM	JULY	40.8698	-78.152	Y	Hymenoptera	Apidae	Bombus	Bombus.bimaculatus	BR	DR.SD	female
2017	249.66	466.04	163997	1	F2	PM	JULY	40.8698	-78.152	Y	Hymenoptera	Apidae	Bombus	Bombus.bimaculatus	BR	DR.SD	female
2017	249.66	466.04	163998	1	F2	PM	JULY	40.8698	-78.152	Y	Hymenoptera	Apidae	Bombus	Bombus.bimaculatus	BR	DR.SD	female
2017	249.66	466.04	163999	1	F2	PM	JULY	40.8698	-78.152	Y	Hymenoptera	Apidae	Bombus	Bombus.bimaculatus	BR	DR.SD	female
2017	249.66	466.04	164001	1	F2	PM	JULY	40.8698	-78.152	Y	Hymenoptera	Apidae	Bombus	Bombus.bimaculatus	MH	DR.SD	male
2017	249.66	466.04	164002	1	F2	PM	JULY	40.8698	-78.152	Y	Hymenoptera	Apidae	Bombus	Bombus.bimaculatus	BR	DR.SD	female
2017	249.66	466.04	164003	1	F2	PM	JULY	40.8698	-78.152	Y	Hymenoptera	Apidae	Bombus	Bombus.bimaculatus	BR	DR.SD	male
2017	249.66	466.04	164004	1	F2	PM	JULY	40.8698	-78.152	Y	Hymenoptera	Apidae	Bombus	Bombus.bimaculatus	MH	DR.SD	male
2017	249.66	466.04	164005	1	F2	PM	JULY	40.8698	-78.152	Y	Hymenoptera	Apidae	Bombus	Bombus.bimaculatus	MH	DR.SD	female
2017	249.66	466.04	164008	1	F2	PM	JULY	40.8698	-78.152	Y	Hymenoptera	Apidae	Bombus	Bombus.bimaculatus	MH	DR.SD	female
2017	249.66	466.04	164009	1	F2	PM	JULY	40.8698	-78.152	Y	Hymenoptera	Apidae	Bombus	Bombus.bimaculatus	MH	DR.SD	female
2017	249.66	466.04	164010	1	F2	PM	JULY	40.8698	-78.152	Y	Hymenoptera	Apidae	Bombus	Bombus.bimaculatus	MH	DR.SD	female
2017	249.66	466.04	164011	1	F2	PM	JULY	40.8698	-78.152	Y	Hymenoptera	Apidae	Bombus	Bombus.bimaculatus	BR	DR.SD	female
2017	249.66	466.04	164012	1	F2	PM	JULY	40.8698	-78.152	Y	Hymenoptera	Apidae	Bombus	Bombus.bimaculatus	BR	DR.SD	female
2017	249.66	466.04	164014	1	F2	PM	JULY	40.8698	-78.152	Y	Hymenoptera	Apidae	Bombus	Bombus.bimaculatus	BR	DR.SD	male
2017	249.66	466.04	164015	1	F2	PM	JULY	40.8698	-78.152	Y	Hymenoptera	Apidae	Bombus	Bombus.bimaculatus	MH	DR.SD	female
2017	249.66	466.04	164016	1	F2	PM	JULY	40.8698	-78.152	Y	Hymenoptera	Apidae	Bombus	Bombus.bimaculatus	BR	DR.SD	female
2017	249.66	466.04	164018	1	F2	PM	JULY	40.8698	-78.152	Y	Hymenoptera	Apidae	Bombus	Bombus.bimaculatus	MH	DR.SD	female
2017	249.66	466.04	164019	1	F2	PM	JULY	40.8698	-78.152	Y	Hymenoptera	Apidae	Bombus	Bombus.bimaculatus	BR	DR.SD	female
2017	249.66	466.04	164020	1	F2	PM	JULY	40.8698	-78.152	Y	Hymenoptera	Apidae	Bombus	Bombus.bimaculatus	BR	DR.SD	female
2017	249.66	466.04	163932	1	F2	AM	JULY	40.8698	-78.152	Y	Hymenoptera	Apidae	Bombus	Bombus.impatiens	MT	DR.SD	female
2017	249.66	466.04	163943	1	F2	AM	JULY	40.8698	-78.152	Y	Hymenoptera	Apidae	Bombus	Bombus.impatiens	DR	DR.SD	female
2017	249.66	466.04	163947	1	F2	AM	JULY	40.8698	-78.152	Y	Hymenoptera	Apidae	Bombus	Bombus.impatiens	DR	DR.SD	female
2017	249.66	466.04	163954	1	F2	PM	JULY	40.8698	-78.152	Y	Hymenoptera	Apidae	Bombus	Bombus.impatiens	MH	DR.SD	female
2017	249.66	466.04	163960	1	F2	PM	JULY	40.8698	-78.152	Y	Hymenoptera	Apidae	Bombus	Bombus.impatiens	MH	DR.SD	female
2017	249.66	466.04	163962	1	F2	PM	JULY	40.8698	-78.152	Y	Hymenoptera	Apidae	Bombus	Bombus.impatiens	BR	DR.SD	female
2017	249.66	466.04	164000	1	F2	PM	JULY	40.8698	-78.152	Y	Hymenoptera	Apidae	Bombus	Bombus.sandersoni	MH	DR.SD	female
2017	249.66	466.04	163927	1	F2	AM	JULY	40.8698	-78.152	Y	Hymenoptera	Apidae	Bombus	Bombus.vagans	MT	DR.SD	female
2017	249.66	466.04	163929	1	F2	AM	JULY	40.8698	-78.152	Y	Hymenoptera	Apidae	Bombus	Bombus.vagans	DR	DR.SD	female
2017	249.66	466.04	163933	1	F2	AM	JULY	40.8698	-78.152	Y	Hymenoptera	Apidae	Bombus	Bombus.vagans	MT	DR.SD	female
2017	249.66	466.04	163934	1	F2	AM	JULY	40.8698	-78.152	Y	Hymenoptera	Apidae	Bombus	Bombus.vagans	DR	DR.SD	female
2017	249.66	466.04	163935	1	F2	AM	JULY	40.8698	-78.152	Y	Hymenoptera	Apidae	Bombus	Bombus.vagans	DR	DR.SD	female
2017	249.66	466.04	163936	1	F2	AM	JULY	40.8698	-78.152	Y	Hymenoptera	Apidae	Bombus	Bombus.vagans	DR	DR.SD	female
2017	249.66	466.04	163956	1	F2	PM	JULY	40.8698	-78.152	Y	Hymenoptera	Apidae	Bombus	Bombus.vagans	MH	DR.SD	female
2017	249.66	466.04	163963	1	F2	PM	JULY	40.8698	-78.152	Y	Hymenoptera	Apidae	Bombus	Bombus.vagans	MH	DR.SD	female
2017	249.66	466.04	163965	1	F2	PM	JULY	40.8698	-78.152	Y	Hymenoptera	Apidae	Bombus	Bombus.vagans	MH	DR.SD	female
2017	249.66	466.04	163973	1	F2	PM	JULY	40.8698	-78.152	Y	Hymenoptera	Apidae	Bombus	Bombus.vagans	BR	DR.SD	female
2017	249.66	466.04	163976	1	F2	PM	JULY	40.8698	-78.152	Y	Hymenoptera	Apidae	Bombus	Bombus.vagans	MH	DR.SD	female
2017	249.66	466.04	163983	1	F2	PM	JULY	40.8698	-78.152	Y	Hymenoptera	Apidae	Bombus	Bombus.vagans	BR	DR.SD	female
2017	249.66	466.04	163986	1	F2	PM	JULY	40.8698	-78.152	Y	Hymenoptera	Apidae	Bombus	Bombus.vagans	BR	DR.SD	female
2017	249.66	466.04	163990	1	F2	PM	JULY	40.8698	-78.152	Y	Hymenoptera	Apidae	Bombus	Bombus.vagans	MH	DR.SD	female
2017	249.66	466.04	163992	1	F2	PM	JULY	40.8698	-78.152	Y	Hymenoptera	Apidae	Bombus	Bombus.vagans	MH	DR.SD	female
2017	249.66	466.04	163995	1	F2	PM	JULY	40.8698	-78.152	Y	Hymenoptera	Apidae	Bombus	Bombus.vagans	BR	DR.SD	female
2017	249.66	466.04	164007	1	F2	PM	JULY	40.8698	-78.152	Y	Hymenoptera	Apidae	Bombus	Bombus.vagans	MH	DR.SD	female
2017	249.66	466.04	164013	1	F2	PM	JULY	40.8698	-78.152	Y	Hymenoptera	Apidae	Bombus	Bombus.vagans	MH	DR.SD	female
2017	249.66	466.04	164017	1	F2	PM	JULY	40.8698	-78.152	Y	Hymenoptera	Apidae	Bombus	Bombus.vagans	BR	DR.SD	female
2017	249.66	466.04	163924	1	F2	AM	JULY	40.8698	-78.152	Y	Hymenoptera	Halictidae	Augochlora	Augochlora.pura	MT	HS.SD	female
2017	249.66	466.04	163928	1	F2	AM	JULY	40.8698	-78.152	Y	Hymenoptera	Halictidae	Augochlora	Augochlora.pura	DR	HS.SD	male
2017	249.66	466.04	164006	1	F2	PM	JULY	40.8698	-78.152	Y	Hymenoptera	Halictidae	Augochlorella	Augochlorella.aurata	BR	HS.SD	female
2017	249.66	466.04	163970	1	F2	PM	JULY	40.8698	-78.152	Y	Hymenoptera	Halictidae	Lasioglossum	Lasioglossum.zonulum	BR	SD	female
2016	249.66	466.04	89958	1	F2	PM	JULY	40.8583	-78.152	N	Diptera	Bombyliidae	Villa	Villa lateralis	H. Balko	H. Stout	NA
2016	249.66	466.04	90267	1	F2	AM	JULY	40.8583	-78.152	N	Diptera	Syrphidae	Sphaerophoria	Sphaerophoria sp.	J. Berger	H. Stout	NA
2016	249.66	466.04	90278	1	F2	PM	JULY	40.8583	-78.152	N	Diptera	Syrphidae	Syrphus	Syrphus sp.	H. Balko	H. Stout	NA
2016	249.66	466.04	58042	1	F2	AM	JULY	40.8583	-78.152	N	Diptera	Syrphidae	Toxomerus	Toxomerus sp.	J. Berger	H. Stout	NA
2016	249.66	466.04	89979	1	F2	AM	JULY	40.8583	-78.152	N	Diptera	Syrphidae	Toxomerus	Toxomerus sp.	J. Berger	H. Stout	NA
2016	249.66	466.04	90143	1	F2	PM	JULY	40.8583	-78.152	N	Hymenoptera	Crabronidae	Philanthus	Philanthus sp.	H. Balko	H. Stout	NA
2016	249.66	466.04	90134	1	F2	PM	JULY	40.8583	-78.152	N	Hymenoptera	Formicidae	undet.	undet. Formicinae	D. Roberts	H. Stout	NA
2016	249.66	466.04	90293	1	F2	PM	JULY	40.8583	-78.152	N	Hymenoptera	Gasteruptiidae	Gasteruption	Gasteruption sp.	H. Balko	H. Stout	NA
2016	249.66	466.04	90171	1	F2	PM	JULY	40.8583	-78.152	N	Hymenoptera	Ichneumonidae	undet.	Anomaloninae morph 1	D. Roberts	D. Roberts	NA
2016	249.66	466.04	90003	1	F2	AM	JULY	40.8583	-78.152	N	Hymenoptera	Vespidae	Ancistrocerus	Ancistrocerus antilope	H. Balko	H. Stout	NA
2016	249.66	466.04	90233	1	F2	PM	JULY	40.8583	-78.152	N	Hymenoptera	Vespidae	Parancistrocerus	Parancistrocerus pedestris	H. Balko	H. Stout	NA
2016	249.66	466.04	57871	1	F2	PM	JULY	40.8583	-78.152	N	Hymenoptera	Vespidae	Polistes	Polistes dorsalis	D. Roberts	H. Stout	NA
2016	0	0	89837	6	HC1	AM	JULY	40.8411	-78.1304	Y	Hymenoptera	Apidae	Bombus	Bombus.vagans	D.Roberts	L.Russo	female
2016	0	0	89909	6	HC1	AM	JULY	40.8411	-78.1304	Y	Hymenoptera	Apidae	Bombus	Bombus.vagans	D.Roberts	L.Russo	female
2017	0	0	170233	6	HC1	PM	JULY	40.8411	-78.1304	Y	Hymenoptera	Apidae	Apis	Apis.mellifera	CE	DR.SD	female
2017	0	0	170235	6	HC1	PM	JULY	40.8411	-78.1304	Y	Hymenoptera	Apidae	Apis	Apis.mellifera	CM	HS.SD	NA
2017	0	0	170238	6	HC1	PM	JULY	40.8411	-78.1304	Y	Hymenoptera	Apidae	Apis	Apis.mellifera	CM	HS.SD	NA
2017	0	0	170239	6	HC1	PM	JULY	40.8411	-78.1304	Y	Hymenoptera	Apidae	Apis	Apis.mellifera	CE	HS.SD	NA
2017	0	0	170243	6	HC1	PM	JULY	40.8411	-78.1304	Y	Hymenoptera	Apidae	Apis	Apis.mellifera	CM	HS.SD	NA
2017	0	0	170229	6	HC1	AM	JULY	40.8411	-78.1304	Y	Hymenoptera	Apidae	Bombus	Bombus.impatiens	CS	DR.SD	female
2017	0	0	170231	6	HC1	PM	JULY	40.8411	-78.1304	Y	Hymenoptera	Apidae	Bombus	Bombus.impatiens	CE	DR.SD	female
2017	0	0	170234	6	HC1	PM	JULY	40.8411	-78.1304	Y	Hymenoptera	Apidae	Bombus	Bombus.impatiens	CM	DR.SD	female
2017	0	0	170237	6	HC1	PM	JULY	40.8411	-78.1304	Y	Hymenoptera	Apidae	Ceratina	Ceratina.dupla	CE	HS.SD	female
2017	0	0	170236	6	HC1	PM	JULY	40.8411	-78.1304	Y	Hymenoptera	Colletidae	Hylaeus	Hylaeus.affinis/modestus	CM	HS.SD	female
2017	0	0	170240	6	HC1	PM	JULY	40.8411	-78.1304	Y	Hymenoptera	Colletidae	Hylaeus	Hylaeus.affinis/modestus	CE	HS.SD	female
2017	0	0	170252	6	HC1	PM	JULY	40.8411	-78.1304	Y	Hymenoptera	Colletidae	Hylaeus	Hylaeus.affinis/modestus	CE	HS.SD	female
2017	0	0	170245	6	HC1	PM	JULY	40.8411	-78.1304	Y	Hymenoptera	Colletidae	Hylaeus	Hylaeus.mesillae	CM	HS.SD	male
2017	0	0	170232	6	HC1	PM	JULY	40.8411	-78.1304	Y	Hymenoptera	Colletidae	Hylaeus	Hylaeus.modestus	CM	HS.SD	male
2017	0	0	170241	6	HC1	PM	JULY	40.8411	-78.1304	Y	Hymenoptera	Halictidae	Augochlora	Augochlora.pura	CE	HS.SD	male
2017	0	0	170244	6	HC1	PM	JULY	40.8411	-78.1304	Y	Hymenoptera	Halictidae	Augochlorella	Augochlorella.aurata	CE	HS.SD	male
2017	0	0	170249	6	HC1	PM	JULY	40.8411	-78.1304	Y	Hymenoptera	Halictidae	Augochloropsis	Augochloropsis.metallica.fulgida	CE	HS.SD	female
2017	0	0	170253	6	HC1	PM	JULY	40.8411	-78.1304	Y	Hymenoptera	Halictidae	Lasioglossum	Lasioglossum.apocyni	CM	SD	female
2017	0	0	170242	6	HC1	PM	JULY	40.8411	-78.1304	Y	Hymenoptera	Megachilidae	Megachile	Megachile.campanulae	CE	HS.SD	male
2017	0	0	170246	6	HC1	PM	JULY	40.8411	-78.1304	Y	Hymenoptera	Megachilidae	Megachile	Megachile.mendica	CE	HS.SD	male
2016	0	0	90097	6	HC1	PM	JULY	40.8411	-78.1304	N	Diptera	Syrphidae	Mallota	Mallota sp.	J. Berger	H. Stout	NA
2016	0	0	90209	6	HC1	PM	JULY	40.8411	-78.1304	N	Diptera	Syrphidae	Mallota	Mallota sp.	D. Roberts	H. Stout	NA
2016	0	0	90243	6	HC1	PM	JULY	40.8411	-78.1304	N	Diptera	Syrphidae	Mallota	Mallota sp.	J. Berger	H. Stout	NA
2016	0	0	89828	6	HC1	AM	JULY	40.8411	-78.1304	N	Diptera	Syrphidae	Toxomerus	Toxomerus sp.	D. Roberts	H. Stout	NA
2016	0	0	89962	6	HC1	PM	JULY	40.8411	-78.1304	N	Diptera	Syrphidae	Toxomerus	Toxomerus sp.	J. Berger	H. Stout	NA
2016	0	0	57784	6	HC1	PM	JULY	40.8411	-78.1304	N	Hymenoptera	Chrysididae	Chrysis	Chrysis nitidula	J. Berger	H. Stout	NA
2016	0	0	90035	6	HC1	PM	JULY	40.8411	-78.1304	N	Hymenoptera	Ichneumonidae	undet.	Anomaloninae morph 15	J. Berger	D. Roberts	NA
2016	0	0	57602	6	HC1	AM	JULY	40.8411	-78.1304	N	Hymenoptera	Ichneumonidae	undet.	Anomaloninae morph 5	D. Roberts	D. Roberts	NA
2016	0	0	89890	6	HC1	AM	JULY	40.8411	-78.1304	N	Hymenoptera	Ichneumonidae	undet.	Campopleginae morph 1	J. Berger	D. Roberts	NA
2016	0	0	89677	6	HC1	AM	JULY	40.8411	-78.1304	N	Hymenoptera	Ichneumonidae	undet.	Ichneumoninae morph 7	D. Roberts	D. Roberts	NA
2016	0	0	89916	6	HC1	AM	JULY	40.8411	-78.1304	N	Hymenoptera	Ichneumonidae	undet.	Phygadeuontinae morph 4	J. Berger	D. Roberts	NA
2016	0	0	26083	6	HC1	AM	JULY	40.8411	-78.1304	N	Hymenoptera	Ichneumonidae	Pimpla	Pimpla pedalis	J. Berger	D. Roberts	NA
2016	0	0	89928	6	HC1	AM	JULY	40.8411	-78.1304	N	Hymenoptera	Ichneumonidae	Pimpla	Pimpla pedalis	J. Berger	D. Roberts	NA
2016	0	0	90017	6	HC1	PM	JULY	40.8411	-78.1304	N	Hymenoptera	Tenthredinidae	undet.	Tenthredinidae morph 5	J. Berger	H. Stout	NA
2016	0	0	89829	6	HC1	AM	JULY	40.8411	-78.1304	N	Hymenoptera	Vespidae	Euodynerus	Euodynerus boscii	D. Roberts	H. Stout	NA
2016	0	0	58007	6	HC1	PM	JULY	40.8411	-78.1304	N	Hymenoptera	Vespidae	Euodynerus	Euodynerus foraminatus	D. Roberts	H. Stout	NA
2016	0	0	89830	6	HC1	AM	JULY	40.8411	-78.1304	N	Hymenoptera	Vespidae	Parancistrocerus	Parancistrocerus pennsylvanicus	D. Roberts	H. Stout	NA
2016	0	0	89635	6	HC1	AM	JULY	40.8411	-78.1304	N	Hymenoptera	Vespidae	Vespula	Vespula maculifrons	D. Roberts	H. Stout	NA
2016	2.33	0	90063	4	MH1	AM	July	40.8436	-78.1334	Y	Hymenoptera	Apidae	Bombus	Bombus.impatiens	H.Balko	L.Russo	female
2016	2.33	0	89678	4	MH1	AM	July	40.8436	-78.1334	Y	Hymenoptera	Colletidae	Hylaeus	Hylaeus.affinis	D.Roberts	L.Russo	male
2017	2.33	0	169518	4	MH1	PM	JULY	40.8436	-78.1334	Y	Hymenoptera	Apidae	Melissodes	Melissodes.illatus/subillatus	MT	HS.SD	male
2017	2.33	0	169521	4	MH1	PM	JULY	40.8436	-78.1334	Y	Hymenoptera	Apidae	Melissodes	Melissodes.illatus/subillatus	BR	HS.SD	male
2017	2.33	0	169527	4	MH1	PM	JULY	40.8436	-78.1334	Y	Hymenoptera	Apidae	Melissodes	Melissodes.illatus/subillatus	BR	HS.SD	male
2017	2.33	0	169524	4	MH1	PM	JULY	40.8436	-78.1334	Y	Hymenoptera	Halictidae	Halictus	Halictus.ligatus	BR	HS.SD	male
2017	2.33	0	169525	4	MH1	PM	JULY	40.8436	-78.1334	Y	Hymenoptera	Halictidae	Sphecodes	Sphecodes.galerus	MT	SD	female
2017	2.33	0	169526	4	MH1	PM	JULY	40.8436	-78.1334	Y	Hymenoptera	Halictidae	Sphecodes	Sphecodes.sp.	MT	HS.SD	male
2016	2.33	0	58014	4	MH1	AM	JULY	40.8436	-78.1334	N	Diptera	Bombyliidae	Villa	Villa lateralis	J. Berger	H. Stout	NA
2016	2.33	0	89775	4	MH1	AM	JULY	40.8436	-78.1334	N	Diptera	Bombyliidae	Villa	Villa lateralis	H. Balko	H. Stout	NA
2016	2.33	0	89726	4	MH1	AM	JULY	40.8436	-78.1334	N	Diptera	Syrphidae	Mallota	Mallota sp.	D. Roberts	H. Stout	NA
2016	2.33	0	89813	4	MH1	AM	JULY	40.8436	-78.1334	N	Diptera	Syrphidae	Mallota	Mallota sp.	D. Roberts	H. Stout	NA
2016	2.33	0	89712	4	MH1	AM	JULY	40.8436	-78.1334	N	Diptera	Syrphidae	Syrphus	Syrphus sp.	H. Balko	H. Stout	NA
2016	2.33	0	89684	4	MH1	AM	JULY	40.8436	-78.1334	N	Diptera	Syrphidae	Toxomerus	Toxomerus sp.	D. Roberts	H. Stout	NA
2016	2.33	0	89911	4	MH1	AM	JULY	40.8436	-78.1334	N	Diptera	Syrphidae	Toxomerus	Toxomerus sp.	H. Balko	H. Stout	NA
2016	2.33	0	89763	4	MH1	AM	JULY	40.8436	-78.1334	N	Hymenoptera	Crabronidae	Aphilanthops	Aphilanthops sp.	H. Balko	H. Stout	NA
2016	2.33	0	89766	4	MH1	AM	JULY	40.8436	-78.1334	N	Hymenoptera	Crabronidae	Aphilanthops	Aphilanthops sp.	H. Balko	H. Stout	NA
2016	2.33	0	89770	4	MH1	AM	JULY	40.8436	-78.1334	N	Hymenoptera	Crabronidae	Aphilanthops	Aphilanthops sp.	H. Balko	H. Stout	NA
2016	2.33	0	89696	4	MH1	AM	JULY	40.8436	-78.1334	N	Hymenoptera	Crabronidae	Cerceris	Cerceris sp.	H. Balko	H. Stout	NA
2016	2.33	0	89734	4	MH1	AM	JULY	40.8436	-78.1334	N	Hymenoptera	Crabronidae	Cerceris	Cerceris sp.	D. Roberts	H. Stout	NA
2016	2.33	0	89735	4	MH1	AM	JULY	40.8436	-78.1334	N	Hymenoptera	Crabronidae	Cerceris	Cerceris sp.	D. Roberts	H. Stout	NA
2016	2.33	0	89732	4	MH1	AM	JULY	40.8436	-78.1334	N	Hymenoptera	Crabronidae	Philanthus	Philanthus sp.	D. Roberts	H. Stout	NA
2016	2.33	0	89774	4	MH1	AM	JULY	40.8436	-78.1334	N	Hymenoptera	Formicidae	undet.	undet. Formicinae	D. Roberts	H. Stout	NA
2016	2.33	0	57471	4	MH1	AM	JULY	40.8436	-78.1334	N	Hymenoptera	Sphecidae	Ammophila	Ammophila sp.	H. Balko	H. Stout	NA
2016	2.33	0	89701	4	MH1	AM	JULY	40.8436	-78.1334	N	Hymenoptera	Sphecidae	Ammophila	Ammophila sp.	H. Balko	H. Stout	NA
2016	2.33	0	57447	4	MH1	AM	JULY	40.8436	-78.1334	N	Hymenoptera	Tenthredinidae	undet.	Tenthredinidae morph 2	H. Balko	H. Stout	NA
2016	2.33	0	89777	4	MH1	AM	JULY	40.8436	-78.1334	N	Hymenoptera	Trigonalidae	Lycogaster	Lycogaster pullata	H. Balko	H. Stout	NA
2016	2.33	0	89695	4	MH1	AM	JULY	40.8436	-78.1334	N	Hymenoptera	Vespidae	Euodynerus	Euodynerus foraminatus	H. Balko	H. Stout	NA
2016	2.33	0	89746	4	MH1	AM	JULY	40.8436	-78.1334	N	Hymenoptera	Vespidae	Parancistrocerus	Parancistrocerus pennsylvanicus	D. Roberts	H. Stout	NA
2016	9.31	1.17	89756	3	MH3	PM	JULY	40.8569	-78.1486	Y	Hymenoptera	Andrenidae	Andrena	Andrena.virginiana	H.Balko	L.Russo	female
2016	9.31	1.17	90140	3	MH3	AM	JULY	40.8569	-78.1486	Y	Hymenoptera	Andrenidae	Andrena	Andrena.virginiana	D.Roberts	L.Russo	female
2016	9.31	1.17	57770	3	MH3	AM	JULY	40.8569	-78.1486	Y	Hymenoptera	Andrenidae	Andrena	Andrena.sp.	D.Roberts	L.Russo	male
2016	9.31	1.17	90172	3	MH3	AM	JULY	40.8569	-78.1486	Y	Hymenoptera	Andrenidae	Andrena	Andrena.sp.	D.Roberts	L.Russo	male
2016	9.31	1.17	90202	3	MH3	AM	JULY	40.8569	-78.1486	Y	Hymenoptera	Andrenidae	Andrena	Andrena.sp.	D.Roberts	L.Russo	male
2016	9.31	1.17	25920	3	MH3	PM	JULY	40.8569	-78.1486	Y	Hymenoptera	Apidae	Apis	Apis.mellifera	J.Berger	D.Roberts	female
2016	9.31	1.17	57437	3	MH3	PM	JULY	40.8569	-78.1486	Y	Hymenoptera	Apidae	Apis	Apis.mellifera	J.Berger	D.Roberts	female
2016	9.31	1.17	57443	3	MH3	PM	JULY	40.8569	-78.1486	Y	Hymenoptera	Apidae	Apis	Apis.mellifera	J.Berger	D.Roberts	female
2016	9.31	1.17	57451	3	MH3	PM	JULY	40.8569	-78.1486	Y	Hymenoptera	Apidae	Apis	Apis.mellifera	J.Berger	D.Roberts	female
2016	9.31	1.17	57464	3	MH3	PM	JULY	40.8569	-78.1486	Y	Hymenoptera	Apidae	Apis	Apis.mellifera	H.Balko	D.Roberts	female
2016	9.31	1.17	57465	3	MH3	PM	JULY	40.8569	-78.1486	Y	Hymenoptera	Apidae	Apis	Apis.mellifera	H.Balko	D.Roberts	female
2016	9.31	1.17	57467	3	MH3	PM	JULY	40.8569	-78.1486	Y	Hymenoptera	Apidae	Apis	Apis.mellifera	H.Balko	D.Roberts	female
2016	9.31	1.17	57486	3	MH3	PM	JULY	40.8569	-78.1486	Y	Hymenoptera	Apidae	Apis	Apis.mellifera	H.Balko	D.Roberts	female
2016	9.31	1.17	57499	3	MH3	PM	JULY	40.8569	-78.1486	Y	Hymenoptera	Apidae	Apis	Apis.mellifera	H.Balko	D.Roberts	female
2016	9.31	1.17	57536	3	MH3	PM	JULY	40.8569	-78.1486	Y	Hymenoptera	Apidae	Apis	Apis.mellifera	H.Balko	D.Roberts	female
2016	9.31	1.17	57715	3	MH3	PM	JULY	40.8569	-78.1486	Y	Hymenoptera	Apidae	Apis	Apis.mellifera	H.Balko	D.Roberts	female
2016	9.31	1.17	57725	3	MH3	PM	JULY	40.8569	-78.1486	Y	Hymenoptera	Apidae	Apis	Apis.mellifera	H.Balko	D.Roberts	female
2016	9.31	1.17	57731	3	MH3	PM	JULY	40.8569	-78.1486	Y	Hymenoptera	Apidae	Apis	Apis.mellifera	J.Berger	D.Roberts	female
2016	9.31	1.17	57749	3	MH3	PM	JULY	40.8569	-78.1486	Y	Hymenoptera	Apidae	Apis	Apis.mellifera	J.Berger	D.Roberts	female
2016	9.31	1.17	57767	3	MH3	AM	JULY	40.8569	-78.1486	Y	Hymenoptera	Apidae	Apis	Apis.mellifera	D.Roberts	D.Roberts	female
2016	9.31	1.17	57939	3	MH3	AM	JULY	40.8569	-78.1486	Y	Hymenoptera	Apidae	Apis	Apis.mellifera	H.Balko	D.Roberts	female
2016	9.31	1.17	89658	3	MH3	PM	JULY	40.8569	-78.1486	Y	Hymenoptera	Apidae	Apis	Apis.mellifera	H.Balko	D.Roberts	female
2016	9.31	1.17	89691	3	MH3	PM	JULY	40.8569	-78.1486	Y	Hymenoptera	Apidae	Apis	Apis.mellifera	H.Balko	D.Roberts	female
2016	9.31	1.17	89703	3	MH3	PM	JULY	40.8569	-78.1486	Y	Hymenoptera	Apidae	Apis	Apis.mellifera	H.Balko	D.Roberts	female
2016	9.31	1.17	89720	3	MH3	PM	JULY	40.8569	-78.1486	Y	Hymenoptera	Apidae	Apis	Apis.mellifera	H.Balko	D.Roberts	female
2016	9.31	1.17	89737	3	MH3	PM	JULY	40.8569	-78.1486	Y	Hymenoptera	Apidae	Apis	Apis.mellifera	H.Balko	D.Roberts	female
2016	9.31	1.17	89749	3	MH3	PM	JULY	40.8569	-78.1486	Y	Hymenoptera	Apidae	Apis	Apis.mellifera	H.Balko	D.Roberts	female
2016	9.31	1.17	89755	3	MH3	PM	JULY	40.8569	-78.1486	Y	Hymenoptera	Apidae	Apis	Apis.mellifera	J.Berger	D.Roberts	female
2016	9.31	1.17	89762	3	MH3	PM	JULY	40.8569	-78.1486	Y	Hymenoptera	Apidae	Apis	Apis.mellifera	J.Berger	D.Roberts	female
2016	9.31	1.17	89782	3	MH3	PM	JULY	40.8569	-78.1486	Y	Hymenoptera	Apidae	Apis	Apis.mellifera	J.Berger	D.Roberts	female
2016	9.31	1.17	89800	3	MH3	PM	JULY	40.8569	-78.1486	Y	Hymenoptera	Apidae	Apis	Apis.mellifera	H.Balko	D.Roberts	female
2016	9.31	1.17	89809	3	MH3	PM	JULY	40.8569	-78.1486	Y	Hymenoptera	Apidae	Apis	Apis.mellifera	H.Balko	D.Roberts	female
2016	9.31	1.17	89840	3	MH3	PM	JULY	40.8569	-78.1486	Y	Hymenoptera	Apidae	Apis	Apis.mellifera	H.Balko	D.Roberts	female
2016	9.31	1.17	89882	3	MH3	PM	JULY	40.8569	-78.1486	Y	Hymenoptera	Apidae	Apis	Apis.mellifera	J.Berger	D.Roberts	female
2016	9.31	1.17	89889	3	MH3	PM	JULY	40.8569	-78.1486	Y	Hymenoptera	Apidae	Apis	Apis.mellifera	H.Balko	D.Roberts	female
2016	9.31	1.17	89899	3	MH3	PM	JULY	40.8569	-78.1486	Y	Hymenoptera	Apidae	Apis	Apis.mellifera	H.Balko	D.Roberts	female
2016	9.31	1.17	89965	3	MH3	AM	JULY	40.8569	-78.1486	Y	Hymenoptera	Apidae	Apis	Apis.mellifera	D.Roberts	D.Roberts	female
2016	9.31	1.17	89987	3	MH3	AM	JULY	40.8569	-78.1486	Y	Hymenoptera	Apidae	Apis	Apis.mellifera	D.Roberts	D.Roberts	female
2016	9.31	1.17	90216	3	MH3	AM	JULY	40.8569	-78.1486	Y	Hymenoptera	Apidae	Apis	Apis.mellifera	H.Balko	D.Roberts	female
2016	9.31	1.17	90269	3	MH3	AM	JULY	40.8569	-78.1486	Y	Hymenoptera	Apidae	Apis	Apis.mellifera	H.Balko	D.Roberts	female
2016	9.31	1.17	90275	3	MH3	AM	JULY	40.8569	-78.1486	Y	Hymenoptera	Apidae	Apis	Apis.mellifera	H.Balko	D.Roberts	female
2016	9.31	1.17	57439	3	MH3	PM	JULY	40.8569	-78.1486	Y	Hymenoptera	Apidae	Bombus	Bombus.impatiens	J.Berger	L.Russo	female
2016	9.31	1.17	57457	3	MH3	PM	JULY	40.8569	-78.1486	Y	Hymenoptera	Apidae	Bombus	Bombus.impatiens	J.Berger	L.Russo	female
2016	9.31	1.17	57452	3	MH3	PM	JULY	40.8569	-78.1486	Y	Hymenoptera	Apidae	Bombus	Bombus.vagans	J.Berger	L.Russo	female
2016	9.31	1.17	57458	3	MH3	PM	JULY	40.8569	-78.1486	Y	Hymenoptera	Apidae	Bombus	Bombus.impatiens	H.Balko	L.Russo	female
2016	9.31	1.17	57648	3	MH3	PM	JULY	40.8569	-78.1486	Y	Hymenoptera	Apidae	Bombus	Bombus.bimaculatus	J.Berger	L.Russo	female
2016	9.31	1.17	89961	3	MH3	PM	JULY	40.8569	-78.1486	Y	Hymenoptera	Apidae	Bombus	Bombus.impatiens	J.Berger	L.Russo	female
2016	9.31	1.17	90044	3	MH3	PM	JULY	40.8569	-78.1486	Y	Hymenoptera	Apidae	Bombus	Bombus.vagans	H.Balko	L.Russo	female
2016	9.31	1.17	57462	3	MH3	PM	JULY	40.8569	-78.1486	Y	Hymenoptera	Apidae	Ceratina	Ceratina.dupla	J.Berger	L.Russo	female
2016	9.31	1.17	58089	3	MH3	AM	JULY	40.8569	-78.1486	Y	Hymenoptera	Apidae	Ceratina	Ceratina.calcarata	H.Balko	L.Russo	female
2016	9.31	1.17	89733	3	MH3	PM	JULY	40.8569	-78.1486	Y	Hymenoptera	Apidae	Ceratina	Ceratina.dupla	J.Berger	L.Russo	female
2016	9.31	1.17	89768	3	MH3	PM	JULY	40.8569	-78.1486	Y	Hymenoptera	Apidae	Ceratina	Ceratina.dupla	J.Berger	L.Russo	female
2016	9.31	1.17	89773	3	MH3	PM	JULY	40.8569	-78.1486	Y	Hymenoptera	Apidae	Ceratina	Ceratina.dupla	J.Berger	L.Russo	female
2016	9.31	1.17	90029	3	MH3	AM	JULY	40.8569	-78.1486	Y	Hymenoptera	Apidae	Ceratina	Ceratina.dupla	D.Roberts	L.Russo	female
2016	9.31	1.17	89996	3	MH3	AM	JULY	40.8569	-78.1486	Y	Hymenoptera	Apidae	Ceratina	Ceratina.sp.	D.Roberts	L.Russo	female
2016	9.31	1.17	57463	3	MH3	PM	JULY	40.8569	-78.1486	Y	Hymenoptera	Apidae	Bombus	Bombus.bimaculatus	H.Balko	L.Russo	male
2016	9.31	1.17	89992	3	MH3	AM	JULY	40.8569	-78.1486	Y	Hymenoptera	Apidae	Bombus	Bombus.bimaculatus	H.Balko	L.Russo	male
2016	9.31	1.17	57454	3	MH3	PM	JULY	40.8569	-78.1486	Y	Hymenoptera	Apidae	Ceratina	Ceratina.dupla	J.Berger	L.Russo	male
2016	9.31	1.17	89788	3	MH3	PM	JULY	40.8569	-78.1486	Y	Hymenoptera	Apidae	Ceratina	Ceratina.dupla	J.Berger	L.Russo	male
2016	9.31	1.17	57446	3	MH3	PM	JULY	40.8569	-78.1486	Y	Hymenoptera	Colletidae	Hylaeus	Hylaeus.affinis/modestus	J.Berger	L.Russo	female
2016	9.31	1.17	57473	3	MH3	PM	JULY	40.8569	-78.1486	Y	Hymenoptera	Colletidae	Hylaeus	Hylaeus.affinis/modestus	J.Berger	L.Russo	female
2016	9.31	1.17	57811	3	MH3	AM	JULY	40.8569	-78.1486	Y	Hymenoptera	Colletidae	Hylaeus	Hylaeus.annulatus	H.Balko	L.Russo	female
2016	9.31	1.17	57872	3	MH3	AM	JULY	40.8569	-78.1486	Y	Hymenoptera	Colletidae	Hylaeus	Hylaeus.affinis/modestus	D.Roberts	L.Russo	female
2016	9.31	1.17	89742	3	MH3	PM	JULY	40.8569	-78.1486	Y	Hymenoptera	Colletidae	Hylaeus	Hylaeus.affinis/modestus	J.Berger	L.Russo	female
2016	9.31	1.17	89745	3	MH3	PM	JULY	40.8569	-78.1486	Y	Hymenoptera	Colletidae	Hylaeus	Hylaeus.affinis/modestus	J.Berger	L.Russo	female
2016	9.31	1.17	89771	3	MH3	PM	JULY	40.8569	-78.1486	Y	Hymenoptera	Colletidae	Hylaeus	Hylaeus.affinis/modestus	J.Berger	L.Russo	female
2016	9.31	1.17	89791	3	MH3	PM	JULY	40.8569	-78.1486	Y	Hymenoptera	Colletidae	Hylaeus	Hylaeus.affinis/modestus	H.Balko	L.Russo	female
2016	9.31	1.17	89991	3	MH3	AM	JULY	40.8569	-78.1486	Y	Hymenoptera	Colletidae	Hylaeus	Hylaeus.affinis/modestus	D.Roberts	L.Russo	female
2016	9.31	1.17	90197	3	MH3	AM	JULY	40.8569	-78.1486	Y	Hymenoptera	Colletidae	Hylaeus	Hylaeus.mesillae	H.Balko	L.Russo	female
2016	9.31	1.17	90240	3	MH3	AM	JULY	40.8569	-78.1486	Y	Hymenoptera	Colletidae	Hylaeus	Hylaeus.affinis/modestus	D.Roberts	L.Russo	female
2016	9.31	1.17	90253	3	MH3	AM	JULY	40.8569	-78.1486	Y	Hymenoptera	Colletidae	Hylaeus	Hylaeus.affinis/modestus	H.Balko	L.Russo	female
2016	9.31	1.17	90268	3	MH3	AM	JULY	40.8569	-78.1486	Y	Hymenoptera	Colletidae	Hylaeus	Hylaeus.affinis/modestus	D.Roberts	L.Russo	female
2016	9.31	1.17	89765	3	MH3	PM	JULY	40.8569	-78.1486	Y	Hymenoptera	Colletidae	Hylaeus	Hylaeus.modestus	H.Balko	L.Russo	male
2016	9.31	1.17	90047	3	MH3	AM	JULY	40.8569	-78.1486	Y	Hymenoptera	Colletidae	Hylaeus	Hylaeus.modestus	H.Balko	L.Russo	male
2016	9.31	1.17	90104	3	MH3	AM	JULY	40.8569	-78.1486	Y	Hymenoptera	Colletidae	Hylaeus	Hylaeus.modestus	D.Roberts	L.Russo	male
2016	9.31	1.17	90126	3	MH3	AM	JULY	40.8569	-78.1486	Y	Hymenoptera	Colletidae	Hylaeus	Hylaeus.modestus	D.Roberts	L.Russo	male
2016	9.31	1.17	90133	3	MH3	AM	JULY	40.8569	-78.1486	Y	Hymenoptera	Halictidae	Augochlora	Augochlora.pura	D.Roberts	L.Russo	female
2016	9.31	1.17	89778	3	MH3	PM	JULY	40.8569	-78.1486	Y	Hymenoptera	Halictidae	Augochlorella	Augochlorella.aurata	J.Berger	L.Russo	female
2016	9.31	1.17	90166	3	MH3	AM	JULY	40.8569	-78.1486	Y	Hymenoptera	Halictidae	Augochlorella	Augochlorella.aurata	D.Roberts	L.Russo	female
2016	9.31	1.17	57440	3	MH3	PM	JULY	40.8569	-78.1486	Y	Hymenoptera	Halictidae	Halictus	Halictus.ligatus	J.Berger	L.Russo	female
2016	9.31	1.17	57459	3	MH3	PM	JULY	40.8569	-78.1486	Y	Hymenoptera	Halictidae	Halictus	Halictus.ligatus	J.Berger	L.Russo	female
2016	9.31	1.17	57478	3	MH3	PM	JULY	40.8569	-78.1486	Y	Hymenoptera	Halictidae	Halictus	Halictus.ligatus	J.Berger	L.Russo	female
2016	9.31	1.17	89750	3	MH3	PM	JULY	40.8569	-78.1486	Y	Hymenoptera	Halictidae	Halictus	Halictus.ligatus	H.Balko	L.Russo	female
2016	9.31	1.17	89780	3	MH3	PM	JULY	40.8569	-78.1486	Y	Hymenoptera	Halictidae	Halictus	Halictus.ligatus	H.Balko	L.Russo	female
2016	9.31	1.17	90055	3	MH3	AM	JULY	40.8569	-78.1486	Y	Hymenoptera	Halictidae	Halictus	Halictus.ligatus	H.Balko	L.Russo	female
2016	9.31	1.17	90217	3	MH3	AM	JULY	40.8569	-78.1486	Y	Hymenoptera	Halictidae	Halictus	Halictus.ligatus	H.Balko	L.Russo	female
2016	9.31	1.17	57761	3	MH3	AM	JULY	40.8569	-78.1486	Y	Hymenoptera	Halictidae	Halictus	Halictus.confusus	H.Balko	L.Russo	female
2016	9.31	1.17	57977	3	MH3	AM	JULY	40.8569	-78.1486	Y	Hymenoptera	Halictidae	Lasioglossum	Lasioglossum.cressonii	H.Balko	L.Russo	female
2016	9.31	1.17	58009	3	MH3	AM	JULY	40.8569	-78.1486	Y	Hymenoptera	Halictidae	Lasioglossum	Lasioglossum.versans	D.Roberts	L.Russo	female
2016	9.31	1.17	90096	3	MH3	AM	JULY	40.8569	-78.1486	Y	Hymenoptera	Halictidae	Lasioglossum	Lasioglossum.versans	H.Balko	L.Russo	female
2016	9.31	1.17	90281	3	MH3	AM	JULY	40.8569	-78.1486	Y	Hymenoptera	Halictidae	Lasioglossum	Lasioglossum.cressonii	H.Balko	L.Russo	female
2016	9.31	1.17	89808	3	MH3	PM	JULY	40.8569	-78.1486	Y	Hymenoptera	Halictidae	Halictus	Halictus.rubicundus	H.Balko	L.Russo	male
2016	9.31	1.17	89754	3	MH3	PM	JULY	40.8569	-78.1486	Y	Hymenoptera	Megachilidae	Hoplitis	Hoplitis.pilosifrons	H.Balko	L.Russo	female
2016	9.31	1.17	58085	3	MH3	AM	JULY	40.8569	-78.1486	Y	Hymenoptera	Megachilidae	Megachile	Megachile.relativa	D.Roberts	L.Russo	female
2016	9.31	1.17	57435	3	MH3	PM	JULY	40.8569	-78.1486	Y	Hymenoptera	Megachilidae	Osmia	Osmia.atriventris	H.Balko	L.Russo	female
2016	9.31	1.17	57449	3	MH3	PM	JULY	40.8569	-78.1486	Y	Hymenoptera	Megachilidae	Megachile	Megachile.relativa	J.Berger	L.Russo	male
2016	9.31	1.17	57461	3	MH3	PM	JULY	40.8569	-78.1486	Y	Hymenoptera	Megachilidae	Megachile	Megachile.mendica	J.Berger	L.Russo	male
2016	9.31	1.17	57532	3	MH3	PM	JULY	40.8569	-78.1486	Y	Hymenoptera	Megachilidae	Megachile	Megachile.pugnata	H.Balko	L.Russo	male
2016	9.31	1.17	57647	3	MH3	PM	JULY	40.8569	-78.1486	Y	Hymenoptera	Megachilidae	Megachile	Megachile.relativa	H.Balko	L.Russo	male
2016	9.31	1.17	89667	3	MH3	PM	JULY	40.8569	-78.1486	Y	Hymenoptera	Megachilidae	Megachile	Megachile.gemula	J.Berger	L.Russo	male
2016	9.31	1.17	89888	3	MH3	PM	JULY	40.8569	-78.1486	Y	Hymenoptera	Megachilidae	Megachile	Megachile.relativa	J.Berger	L.Russo	male
2016	9.31	1.17	90170	3	MH3	AM	JULY	40.8569	-78.1486	Y	Hymenoptera	Megachilidae	Megachile	Megachile.pugnata	H.Balko	L.Russo	male
2017	9.31	1.17	174817	3	MH3	PM	JULY	40.8569	-78.1486	Y	Hymenoptera	Andrenidae	Andrena	Andrena.virginiana	DR	HS.SD	female
2017	9.31	1.17	174818	3	MH3	PM	JULY	40.8569	-78.1486	Y	Hymenoptera	Andrenidae	Andrena	Andrena.virginiana	CS	HS.SD	female
2017	9.31	1.17	174777	3	MH3	AM	JULY	40.8569	-78.1486	Y	Hymenoptera	Apidae	Apis	Apis.mellifera	JB	HS.SD	NA
2017	9.31	1.17	174779	3	MH3	AM	JULY	40.8569	-78.1486	Y	Hymenoptera	Apidae	Apis	Apis.mellifera	CE	HS.SD	NA
2017	9.31	1.17	174783	3	MH3	AM	JULY	40.8569	-78.1486	Y	Hymenoptera	Apidae	Apis	Apis.mellifera	JB	HS.SD	NA
2017	9.31	1.17	174764	3	MH3	AM	JULY	40.8569	-78.1486	Y	Hymenoptera	Apidae	Bombus	Bombus.bimaculatus	CE	DR.SD	female
2017	9.31	1.17	174772	3	MH3	AM	JULY	40.8569	-78.1486	Y	Hymenoptera	Apidae	Bombus	Bombus.bimaculatus	CE	DR.SD	female
2017	9.31	1.17	174809	3	MH3	PM	JULY	40.8569	-78.1486	Y	Hymenoptera	Apidae	Bombus	Bombus.bimaculatus	CS	DR.SD	male
2017	9.31	1.17	174813	3	MH3	PM	JULY	40.8569	-78.1486	Y	Hymenoptera	Apidae	Bombus	Bombus.bimaculatus	DR	DR.SD	male
2017	9.31	1.17	174821	3	MH3	PM	JULY	40.8569	-78.1486	Y	Hymenoptera	Apidae	Bombus	Bombus.bimaculatus	CS	DR.SD	male
2017	9.31	1.17	174824	3	MH3	PM	JULY	40.8569	-78.1486	Y	Hymenoptera	Apidae	Bombus	Bombus.bimaculatus	DR	DR.SD	male
2017	9.31	1.17	174838	3	MH3	PM	JULY	40.8569	-78.1486	Y	Hymenoptera	Apidae	Bombus	Bombus.bimaculatus	DR	DR.SD	male
2017	9.31	1.17	174760	3	MH3	AM	JULY	40.8569	-78.1486	Y	Hymenoptera	Apidae	Bombus	Bombus.griseocollis	JB	DR.SD	female
2017	9.31	1.17	174774	3	MH3	AM	JULY	40.8569	-78.1486	Y	Hymenoptera	Apidae	Bombus	Bombus.impatiens	JB	DR.SD	female
2017	9.31	1.17	174775	3	MH3	AM	JULY	40.8569	-78.1486	Y	Hymenoptera	Apidae	Bombus	Bombus.impatiens	JB	DR.SD	female
2017	9.31	1.17	174780	3	MH3	AM	JULY	40.8569	-78.1486	Y	Hymenoptera	Apidae	Bombus	Bombus.impatiens	CE	DR.SD	female
2017	9.31	1.17	174808	3	MH3	PM	JULY	40.8569	-78.1486	Y	Hymenoptera	Apidae	Bombus	Bombus.impatiens	DR	DR.SD	female
2017	9.31	1.17	174810	3	MH3	PM	JULY	40.8569	-78.1486	Y	Hymenoptera	Apidae	Bombus	Bombus.impatiens	CS	DR.SD	female
2017	9.31	1.17	174822	3	MH3	PM	JULY	40.8569	-78.1486	Y	Hymenoptera	Apidae	Bombus	Bombus.impatiens	CS	DR.SD	female
2017	9.31	1.17	174773	3	MH3	AM	JULY	40.8569	-78.1486	Y	Hymenoptera	Apidae	Bombus	Bombus.vagans	JB	DR.SD	female
2017	9.31	1.17	174807	3	MH3	PM	JULY	40.8569	-78.1486	Y	Hymenoptera	Apidae	Bombus	Bombus.vagans	CS	DR.SD	female
2017	9.31	1.17	174811	3	MH3	PM	JULY	40.8569	-78.1486	Y	Hymenoptera	Apidae	Bombus	Bombus.vagans	CS	DR.SD	female
2017	9.31	1.17	174823	3	MH3	PM	JULY	40.8569	-78.1486	Y	Hymenoptera	Apidae	Bombus	Bombus.vagans	DR	DR.SD	male
2017	9.31	1.17	174825	3	MH3	PM	JULY	40.8569	-78.1486	Y	Hymenoptera	Apidae	Bombus	Bombus.vagans	DR	DR.SD	female
2017	9.31	1.17	174790	3	MH3	AM	JULY	40.8569	-78.1486	Y	Hymenoptera	Apidae	Ceratina	Ceratina.dupla	CE	HS.SD	female
2017	9.31	1.17	174759	3	MH3	AM	JULY	40.8569	-78.1486	Y	Hymenoptera	Colletidae	Hylaeus	Hylaeus.affinis/modestus	JB	HS.SD	female
2017	9.31	1.17	174766	3	MH3	AM	JULY	40.8569	-78.1486	Y	Hymenoptera	Colletidae	Hylaeus	Hylaeus.affinis/modestus	CE	HS.SD	female
2017	9.31	1.17	174771	3	MH3	AM	JULY	40.8569	-78.1486	Y	Hymenoptera	Colletidae	Hylaeus	Hylaeus.affinis/modestus	CE	HS.SD	female
2017	9.31	1.17	174788	3	MH3	AM	JULY	40.8569	-78.1486	Y	Hymenoptera	Colletidae	Hylaeus	Hylaeus.affinis/modestus	JB	HS.SD	female
2017	9.31	1.17	174820	3	MH3	PM	JULY	40.8569	-78.1486	Y	Hymenoptera	Colletidae	Hylaeus	Hylaeus.affinis/modestus	DR	HS.SD	female
2017	9.31	1.17	174787	3	MH3	AM	JULY	40.8569	-78.1486	Y	Hymenoptera	Colletidae	Hylaeus	Hylaeus.mesillae	CE	HS.SD	female
2017	9.31	1.17	174837	3	MH3	PM	JULY	40.8569	-78.1486	Y	Hymenoptera	Colletidae	Hylaeus	Hylaeus.modestus	CS	HS.SD	male
2017	9.31	1.17	174765	3	MH3	AM	JULY	40.8569	-78.1486	Y	Hymenoptera	Halictidae	Halictus	Halictus.confusus	CE	HS.SD	female
2017	9.31	1.17	174816	3	MH3	PM	JULY	40.8569	-78.1486	Y	Hymenoptera	Halictidae	Halictus	Halictus.ligatus	DR	HS.SD	female
2017	9.31	1.17	174819	3	MH3	PM	JULY	40.8569	-78.1486	Y	Hymenoptera	Halictidae	Halictus	Halictus.ligatus	CS	HS.SD	female
2017	9.31	1.17	174770	3	MH3	AM	JULY	40.8569	-78.1486	Y	Hymenoptera	Halictidae	Lasioglossum	Lasioglossum.cressonii	JB	SD	female
2017	9.31	1.17	174789	3	MH3	AM	JULY	40.8569	-78.1486	Y	Hymenoptera	Halictidae	Lasioglossum	Lasioglossum.cressonii	CE	SD	female
2017	9.31	1.17	174762	3	MH3	AM	JULY	40.8569	-78.1486	Y	Hymenoptera	Halictidae	Lasioglossum	Lasioglossum.heterognathum	JB	SD	female
2017	9.31	1.17	174812	3	MH3	PM	JULY	40.8569	-78.1486	Y	Hymenoptera	Halictidae	Lasioglossum	Lasioglossum.hitchensi	CS	SD	female
2017	9.31	1.17	174782	3	MH3	AM	JULY	40.8569	-78.1486	Y	Hymenoptera	Halictidae	Lasioglossum	Lasioglossum.lineatulum	JB	SD	female
2017	9.31	1.17	174815	3	MH3	PM	JULY	40.8569	-78.1486	Y	Hymenoptera	Halictidae	Lasioglossum	Lasioglossum.versans	DR	SD	female
2017	9.31	1.17	174761	3	MH3	AM	JULY	40.8569	-78.1486	Y	Hymenoptera	Megachilidae	Heriades	Heriades.carinata	JB	HS.SD	male
2017	9.31	1.17	174769	3	MH3	AM	JULY	40.8569	-78.1486	Y	Hymenoptera	Megachilidae	Heriades	Heriades.carinata	CE	HS.SD	female
2017	9.31	1.17	174776	3	MH3	AM	JULY	40.8569	-78.1486	Y	Hymenoptera	Megachilidae	Hoplitis	Hoplitis.producta	JB	HS.SD	female
2017	9.31	1.17	174767	3	MH3	AM	JULY	40.8569	-78.1486	Y	Hymenoptera	Megachilidae	Megachile	Megachile.gemula	JB	HS.SD	male
2017	9.31	1.17	174781	3	MH3	AM	JULY	40.8569	-78.1486	Y	Hymenoptera	Megachilidae	Megachile	Megachile.relativa	JB	HS.SD	male
2017	9.31	1.17	174786	3	MH3	AM	JULY	40.8569	-78.1486	Y	Hymenoptera	Megachilidae	Megachile	Megachile.sculpturalis	JB	HS.SD	male
2016	9.31	1.17	90235	3	MH3	AM	JULY	40.8569	-78.1486	N	Coleoptera	Cerambycidae	Typocerus	Typocerus sp.	H. Balko	H. Stout	NA
2016	9.31	1.17	90274	3	MH3	AM	JULY	40.8569	-78.1486	N	Coleoptera	Cerambycidae	Typocerus	Typocerus sp.	H. Balko	H. Stout	NA
2016	9.31	1.17	57764	3	MH3	AM	JULY	40.8569	-78.1486	N	Diptera	Conopidae	Physocephala	Physocephala sp.	D. Roberts	H. Stout	NA
2016	9.31	1.17	89805	3	MH3	PM	JULY	40.8569	-78.1486	N	Diptera	Conopidae	Physocephala	Physocephala sp.	H. Balko	H. Stout	NA
2016	9.31	1.17	90211	3	MH3	PM	JULY	40.8569	-78.1486	N	Diptera	Conopidae	Physocephala	Physocephala sp.	H. Balko	H. Stout	NA
2016	9.31	1.17	89896	3	MH3	PM	JULY	40.8569	-78.1486	N	Diptera	Syrphidae	Chalcosyrphus	Chalcosyrphus sp.	H. Balko	H. Stout	NA
2016	9.31	1.17	89985	3	MH3	AM	JULY	40.8569	-78.1486	N	Diptera	Syrphidae	Syrphus	Syrphus sp.	H. Balko	H. Stout	NA
2016	9.31	1.17	57808	3	MH3	PM	JULY	40.8569	-78.1486	N	Hymenoptera	Crabronidae	Bembix	Bembix sp.	J. Berger	H. Stout	NA
2016	9.31	1.17	57800	3	MH3	PM	JULY	40.8569	-78.1486	N	Hymenoptera	Crabronidae	Cerceris	Cerceris sp.	J. Berger	H. Stout	NA
2016	9.31	1.17	89779	3	MH3	PM	JULY	40.8569	-78.1486	N	Hymenoptera	Crabronidae	Cerceris	Cerceris sp.	H. Balko	H. Stout	NA
2016	9.31	1.17	90033	3	MH3	AM	JULY	40.8569	-78.1486	N	Hymenoptera	Crabronidae	Cerceris	Cerceris sp.	H. Balko	H. Stout	NA
2016	9.31	1.17	90098	3	MH3	AM	JULY	40.8569	-78.1486	N	Hymenoptera	Crabronidae	Ectemnius	Ectemnius sp.	H. Balko	H. Stout	NA
2016	9.31	1.17	90014	3	MH3	AM	JULY	40.8569	-78.1486	N	Hymenoptera	Crabronidae	Gorytes	Gorytes sp.	D. Roberts	H. Stout	NA
2016	9.31	1.17	57866	3	MH3	AM	JULY	40.8569	-78.1486	N	Hymenoptera	Crabronidae	Philanthus	Philanthus sp.	D. Roberts	H. Stout	NA
2016	9.31	1.17	90163	3	MH3	AM	JULY	40.8569	-78.1486	N	Hymenoptera	Ichneumonidae	undet.	Anomaloninae morph 1	H. Balko	D. Roberts	NA
2016	9.31	1.17	57718	3	MH3	PM	JULY	40.8569	-78.1486	N	Hymenoptera	Pompilidae	Ceropales	Ceropales sp.	H. Balko	H. Stout	NA
2016	9.31	1.17	90160	3	MH3	AM	JULY	40.8569	-78.1486	N	Hymenoptera	Vespidae	Ancistrocerus	Ancistrocerus parietum	D. Roberts	H. Stout	NA
2016	9.31	1.17	89884	3	MH3	PM	JULY	40.8569	-78.1486	N	Hymenoptera	Vespidae	Euodynerus	Euodynerus hidalgo	H. Balko	H. Stout	NA
2016	70.65	395.64	57559	2	SF2	PM	JULY	40.8583	-78.1502	Y	Hymenoptera	Andrenidae	Andrena	Andrena.virginiana	J.Berger	L.Russo	female
2016	70.65	395.64	57802	2	SF2	AM	JULY	40.8583	-78.1502	Y	Hymenoptera	Andrenidae	Andrena	Andrena.virginiana	D.Roberts	L.Russo	female
2016	70.65	395.64	57839	2	SF2	AM	JULY	40.8583	-78.1502	Y	Hymenoptera	Andrenidae	Andrena	Andrena.virginiana	D.Roberts	L.Russo	female
2016	70.65	395.64	57878	2	SF2	AM	JULY	40.8583	-78.1502	Y	Hymenoptera	Andrenidae	Andrena	Andrena.virginiana	J.Berger	L.Russo	female
2016	70.65	395.64	57941	2	SF2	PM	JULY	40.8583	-78.1502	Y	Hymenoptera	Andrenidae	Andrena	Andrena.virginiana	D.Roberts	L.Russo	female
2016	70.65	395.64	89971	2	SF2	PM	JULY	40.8583	-78.1502	Y	Hymenoptera	Andrenidae	Andrena	Andrena.virginiana	D.Roberts	L.Russo	female
2016	70.65	395.64	90203	2	SF2	PM	JULY	40.8583	-78.1502	Y	Hymenoptera	Andrenidae	Andrena	Andrena.virginiana	J.Berger	L.Russo	female
2016	70.65	395.64	90205	2	SF2	PM	JULY	40.8583	-78.1502	Y	Hymenoptera	Andrenidae	Andrena	Andrena.virginiana	J.Berger	L.Russo	female
2016	70.65	395.64	90245	2	SF2	PM	JULY	40.8583	-78.1502	Y	Hymenoptera	Andrenidae	Andrena	Andrena.virginiana	D.Roberts	L.Russo	female
2016	70.65	395.64	90107	2	SF2	AM	JULY	40.8583	-78.1502	Y	Hymenoptera	Apidae	Bombus	Bombus.impatiens	J.Berger	L.Russo	female
2016	70.65	395.64	90132	2	SF2	PM	JULY	40.8583	-78.1502	Y	Hymenoptera	Apidae	Bombus	Bombus.impatiens	J.Berger	L.Russo	female
2016	70.65	395.64	57762	2	SF2	AM	JULY	40.8583	-78.1502	Y	Hymenoptera	Apidae	Bombus	Bombus.bimaculatus	D.Roberts	L.Russo	female
2016	70.65	395.64	57833	2	SF2	AM	JULY	40.8583	-78.1502	Y	Hymenoptera	Apidae	Bombus	Bombus.bimaculatus	J.Berger	L.Russo	female
2016	70.65	395.64	57899	2	SF2	AM	JULY	40.8583	-78.1502	Y	Hymenoptera	Apidae	Bombus	Bombus.impatiens	D.Roberts	L.Russo	female
2016	70.65	395.64	57922	2	SF2	AM	JULY	40.8583	-78.1502	Y	Hymenoptera	Apidae	Ceratina	Ceratina.calcarata	D.Roberts	L.Russo	female
2016	70.65	395.64	58015	2	SF2	PM	JULY	40.8583	-78.1502	Y	Hymenoptera	Apidae	Ceratina	Ceratina.dupla	J.Berger	L.Russo	female
2016	70.65	395.64	58079	2	SF2	AM	JULY	40.8583	-78.1502	Y	Hymenoptera	Apidae	Ceratina	Ceratina.calcarata	D.Roberts	L.Russo	female
2016	70.65	395.64	90102	2	SF2	AM	JULY	40.8583	-78.1502	Y	Hymenoptera	Apidae	Ceratina	Ceratina.dupla	D.Roberts	L.Russo	female
2016	70.65	395.64	90105	2	SF2	AM	JULY	40.8583	-78.1502	Y	Hymenoptera	Apidae	Ceratina	Ceratina.dupla	J.Berger	L.Russo	female
2016	70.65	395.64	90176	2	SF2	PM	JULY	40.8583	-78.1502	Y	Hymenoptera	Apidae	Ceratina	Ceratina.dupla	J.Berger	L.Russo	female
2016	70.65	395.64	90285	2	SF2	PM	JULY	40.8583	-78.1502	Y	Hymenoptera	Apidae	Ceratina	Ceratina.dupla	D.Roberts	L.Russo	female
2016	70.65	395.64	58018	2	SF2	PM	JULY	40.8583	-78.1502	Y	Hymenoptera	Apidae	Ceratina	Ceratina.sp.	D.Roberts	L.Russo	female
2016	70.65	395.64	58078	2	SF2	AM	JULY	40.8583	-78.1502	Y	Hymenoptera	Apidae	Ceratina	Ceratina.sp.	D.Roberts	L.Russo	female
2016	70.65	395.64	57797	2	SF2	AM	JULY	40.8583	-78.1502	Y	Hymenoptera	Colletidae	Hylaeus	Hylaeus.annulatus	J.Berger	L.Russo	female
2016	70.65	395.64	57838	2	SF2	AM	JULY	40.8583	-78.1502	Y	Hymenoptera	Colletidae	Hylaeus	Hylaeus.affinis/modestus	J.Berger	L.Russo	female
2016	70.65	395.64	57974	2	SF2	AM	JULY	40.8583	-78.1502	Y	Hymenoptera	Colletidae	Hylaeus	Hylaeus.affinis/modestus	D.Roberts	L.Russo	female
2016	70.65	395.64	57978	2	SF2	AM	JULY	40.8583	-78.1502	Y	Hymenoptera	Colletidae	Hylaeus	Hylaeus.annulatus	J.Berger	L.Russo	female
2016	70.65	395.64	58003	2	SF2	AM	JULY	40.8583	-78.1502	Y	Hymenoptera	Colletidae	Hylaeus	Hylaeus.annulatus	D.Roberts	L.Russo	female
2016	70.65	395.64	89970	2	SF2	AM	JULY	40.8583	-78.1502	Y	Hymenoptera	Colletidae	Hylaeus	Hylaeus.affinis/modestus	D.Roberts	L.Russo	female
2016	70.65	395.64	57688	2	SF2	PM	JULY	40.8583	-78.1502	Y	Hymenoptera	Colletidae	Hylaeus	Hylaeus.modestus	J.Berger	L.Russo	male
2016	70.65	395.64	58049	2	SF2	AM	JULY	40.8583	-78.1502	Y	Hymenoptera	Colletidae	Hylaeus	Hylaeus.annulatus	J.Berger	L.Russo	male
2016	70.65	395.64	90001	2	SF2	AM	JULY	40.8583	-78.1502	Y	Hymenoptera	Colletidae	Hylaeus	Hylaeus.modestus	D.Roberts	L.Russo	male
2016	70.65	395.64	90073	2	SF2	AM	JULY	40.8583	-78.1502	Y	Hymenoptera	Colletidae	Hylaeus	Hylaeus.modestus	J.Berger	L.Russo	male
2016	70.65	395.64	58046	2	SF2	AM	JULY	40.8583	-78.1502	Y	Hymenoptera	Halictidae	Augochlorella	Augochlorella.aurata	D.Roberts	L.Russo	female
2016	70.65	395.64	57552	2	SF2	PM	JULY	40.8583	-78.1502	Y	Hymenoptera	Halictidae	Augochloropsis	Augochloropsis.metallica.fulgida	D.Roberts	L.Russo	female
2016	70.65	395.64	57545	2	SF2	PM	JULY	40.8583	-78.1502	Y	Hymenoptera	Halictidae	Lasioglossum	Lasioglossum.lineatulum	J.Berger	L.Russo	female
2016	70.65	395.64	57801	2	SF2	PM	JULY	40.8583	-78.1502	Y	Hymenoptera	Halictidae	Lasioglossum	Lasioglossum.versans	D.Roberts	L.Russo	female
2016	70.65	395.64	57874	2	SF2	AM	JULY	40.8583	-78.1502	Y	Hymenoptera	Halictidae	Lasioglossum	Lasioglossum.imitatum	D.Roberts	L.Russo	female
2016	70.65	395.64	57902	2	SF2	AM	JULY	40.8583	-78.1502	Y	Hymenoptera	Halictidae	Lasioglossum	Lasioglossum.versans	J.Berger	L.Russo	female
2016	70.65	395.64	57976	2	SF2	AM	JULY	40.8583	-78.1502	Y	Hymenoptera	Halictidae	Lasioglossum	Lasioglossum.heterognathum	J.Berger	L.Russo	female
2016	70.65	395.64	57979	2	SF2	AM	JULY	40.8583	-78.1502	Y	Hymenoptera	Halictidae	Lasioglossum	Lasioglossum.heterognathum	J.Berger	L.Russo	female
2016	70.65	395.64	90075	2	SF2	AM	JULY	40.8583	-78.1502	Y	Hymenoptera	Halictidae	Lasioglossum	Lasioglossum.heterognathum	D.Roberts	L.Russo	female
2016	70.65	395.64	90079	2	SF2	PM	JULY	40.8583	-78.1502	Y	Hymenoptera	Halictidae	Lasioglossum	Lasioglossum.leucozonium	D.Roberts	L.Russo	female
2016	70.65	395.64	90136	2	SF2	AM	JULY	40.8583	-78.1502	Y	Hymenoptera	Halictidae	Lasioglossum	Lasioglossum.versans	J.Berger	L.Russo	female
2016	70.65	395.64	90207	2	SF2	PM	JULY	40.8583	-78.1502	Y	Hymenoptera	Halictidae	Lasioglossum	Lasioglossum.heterognathum	J.Berger	L.Russo	female
2016	70.65	395.64	90228	2	SF2	AM	JULY	40.8583	-78.1502	Y	Hymenoptera	Halictidae	Lasioglossum	Lasioglossum.heterognathum	D.Roberts	L.Russo	female
2016	70.65	395.64	90295	2	SF2	AM	JULY	40.8583	-78.1502	Y	Hymenoptera	Halictidae	Lasioglossum	Lasioglossum.versans	D.Roberts	L.Russo	female
2016	70.65	395.64	57987	2	SF2	AM	JULY	40.8583	-78.1502	Y	Hymenoptera	Halictidae	Augochloropsis	Augochloropsis.metallica.fulgida	J.Berger	L.Russo	male
2016	70.65	395.64	90108	2	SF2	AM	JULY	40.8583	-78.1502	Y	Hymenoptera	Halictidae	Halictus	Halictus.ligatus	D.Roberts	L.Russo	male
2016	70.65	395.64	58040	2	SF2	AM	JULY	40.8583	-78.1502	Y	Hymenoptera	Halictidae	Lasioglossum	Lasioglossum.sp.	J.Berger	L.Russo	male
2016	70.65	395.64	58084	2	SF2	PM	JULY	40.8583	-78.1502	Y	Hymenoptera	Megachilidae	Megachile	Megachile.relativa	D.Roberts	L.Russo	female
2017	70.65	395.64	174376	2	SF2	AM	JULY	40.8583	-78.1502	Y	Hymenoptera	Andrenidae	Andrena	Andrena.(Trachandrena).sp.	BR	SD	male
2017	70.65	395.64	174384	2	SF2	AM	JULY	40.8583	-78.1502	Y	Hymenoptera	Andrenidae	Andrena	Andrena.(Trachandrena).sp.	BR	SD	male
2017	70.65	395.64	174394	2	SF2	AM	JULY	40.8583	-78.1502	Y	Hymenoptera	Andrenidae	Andrena	Andrena.(Trachandrena).sp.	BR	SD	male
2017	70.65	395.64	174433	2	SF2	PM	JULY	40.8583	-78.1502	Y	Hymenoptera	Andrenidae	Andrena	Andrena.(Trachandrena).sp.	JB	SD	male
2017	70.65	395.64	174438	2	SF2	PM	JULY	40.8583	-78.1502	Y	Hymenoptera	Andrenidae	Andrena	Andrena.(Trachandrena).sp.	MT	SD	male
2017	70.65	395.64	174377	2	SF2	AM	JULY	40.8583	-78.1502	Y	Hymenoptera	Andrenidae	Andrena	Andrena.virginiana	BR	HS.SD	female
2017	70.65	395.64	174389	2	SF2	AM	JULY	40.8583	-78.1502	Y	Hymenoptera	Andrenidae	Andrena	Andrena.virginiana	CM	HS.SD	female
2017	70.65	395.64	174391	2	SF2	AM	JULY	40.8583	-78.1502	Y	Hymenoptera	Andrenidae	Andrena	Andrena.virginiana	CM	HS.SD	female
2017	70.65	395.64	174396	2	SF2	AM	JULY	40.8583	-78.1502	Y	Hymenoptera	Andrenidae	Andrena	Andrena.virginiana	CM	HS.SD	female
2017	70.65	395.64	174420	2	SF2	AM	JULY	40.8583	-78.1502	Y	Hymenoptera	Andrenidae	Andrena	Andrena.virginiana	CM	HS.SD	female
2017	70.65	395.64	174421	2	SF2	PM	JULY	40.8583	-78.1502	Y	Hymenoptera	Andrenidae	Andrena	Andrena.virginiana	MT	HS.SD	female
2017	70.65	395.64	174431	2	SF2	PM	JULY	40.8583	-78.1502	Y	Hymenoptera	Andrenidae	Andrena	Andrena.virginiana	JB	HS.SD	female
2017	70.65	395.64	174435	2	SF2	PM	JULY	40.8583	-78.1502	Y	Hymenoptera	Andrenidae	Andrena	Andrena.virginiana	MT	HS.SD	female
2017	70.65	395.64	174441	2	SF2	PM	JULY	40.8583	-78.1502	Y	Hymenoptera	Andrenidae	Andrena	Andrena.virginiana	JB	HS.SD	female
2017	70.65	395.64	174425	2	SF2	PM	JULY	40.8583	-78.1502	Y	Hymenoptera	Andrenidae	Andrena	Andrena.wilkella	MT	SD	female
2017	70.65	395.64	174393	2	SF2	AM	JULY	40.8583	-78.1502	Y	Hymenoptera	Apidae	Bombus	Bombus.griseocollis	CM	DR.SD	female
2017	70.65	395.64	174407	2	SF2	AM	JULY	40.8583	-78.1502	Y	Hymenoptera	Apidae	Bombus	Bombus.impatiens	BR	DR.SD	female
2017	70.65	395.64	174408	2	SF2	AM	JULY	40.8583	-78.1502	Y	Hymenoptera	Apidae	Bombus	Bombus.impatiens	BR	DR.SD	female
2017	70.65	395.64	174409	2	SF2	AM	JULY	40.8583	-78.1502	Y	Hymenoptera	Apidae	Bombus	Bombus.impatiens	BR	DR.SD	female
2017	70.65	395.64	174410	2	SF2	AM	JULY	40.8583	-78.1502	Y	Hymenoptera	Apidae	Bombus	Bombus.impatiens	BR	DR.SD	female
2017	70.65	395.64	174419	2	SF2	AM	JULY	40.8583	-78.1502	Y	Hymenoptera	Apidae	Bombus	Bombus.impatiens	CM	DR.SD	female
2017	70.65	395.64	174426	2	SF2	PM	JULY	40.8583	-78.1502	Y	Hymenoptera	Apidae	Bombus	Bombus.impatiens	MT	DR.SD	female
2017	70.65	395.64	174428	2	SF2	PM	JULY	40.8583	-78.1502	Y	Hymenoptera	Apidae	Bombus	Bombus.impatiens	MT	DR.SD	female
2017	70.65	395.64	174430	2	SF2	PM	JULY	40.8583	-78.1502	Y	Hymenoptera	Apidae	Bombus	Bombus.impatiens	JB	DR.SD	female
2017	70.65	395.64	174436	2	SF2	PM	JULY	40.8583	-78.1502	Y	Hymenoptera	Apidae	Bombus	Bombus.impatiens	MT	DR.SD	female
2017	70.65	395.64	174442	2	SF2	PM	JULY	40.8583	-78.1502	Y	Hymenoptera	Apidae	Bombus	Bombus.impatiens	MT	DR.SD	female
2017	70.65	395.64	174444	2	SF2	PM	JULY	40.8583	-78.1502	Y	Hymenoptera	Apidae	Bombus	Bombus.impatiens	JB	DR.SD	female
2017	70.65	395.64	174390	2	SF2	AM	JULY	40.8583	-78.1502	Y	Hymenoptera	Apidae	Bombus	Bombus.vagans	BR	DR.SD	female
2017	70.65	395.64	174443	2	SF2	PM	JULY	40.8583	-78.1502	Y	Hymenoptera	Apidae	Bombus	Bombus.vagans	JB	DR.SD	male
2017	70.65	395.64	174378	2	SF2	AM	JULY	40.8583	-78.1502	Y	Hymenoptera	Apidae	Ceratina	Ceratina.dupla	CM	HS.SD	female
2017	70.65	395.64	174400	2	SF2	AM	JULY	40.8583	-78.1502	Y	Hymenoptera	Colletidae	Hylaeus	Hylaeus.affinis/modestus	CM	HS.SD	female
2017	70.65	395.64	174405	2	SF2	AM	JULY	40.8583	-78.1502	Y	Hymenoptera	Colletidae	Hylaeus	Hylaeus.affinis/modestus	BR	HS.SD	female
2017	70.65	395.64	174388	2	SF2	AM	JULY	40.8583	-78.1502	Y	Hymenoptera	Colletidae	Hylaeus	Hylaeus.annulatus	BR	HS.SD	female
2017	70.65	395.64	174380	2	SF2	AM	JULY	40.8583	-78.1502	Y	Hymenoptera	Halictidae	Augochlora	Augochlora.pura	CM	HS.SD	female
2017	70.65	395.64	174412	2	SF2	AM	JULY	40.8583	-78.1502	Y	Hymenoptera	Halictidae	Augochlorella	Augochlorella.aurata	CM	HS.SD	female
2017	70.65	395.64	174440	2	SF2	PM	JULY	40.8583	-78.1502	Y	Hymenoptera	Halictidae	Lasioglossum	Lasioglossum.coriaceum	JB	SD	female
2017	70.65	395.64	174375	2	SF2	AM	JULY	40.8583	-78.1502	Y	Hymenoptera	Halictidae	Lasioglossum	Lasioglossum.heterognathum	BR	SD	female
2017	70.65	395.64	174381	2	SF2	AM	JULY	40.8583	-78.1502	Y	Hymenoptera	Halictidae	Lasioglossum	Lasioglossum.heterognathum	CM	SD	female
2017	70.65	395.64	174382	2	SF2	AM	JULY	40.8583	-78.1502	Y	Hymenoptera	Halictidae	Lasioglossum	Lasioglossum.heterognathum	CM	SD	female
2017	70.65	395.64	174386	2	SF2	AM	JULY	40.8583	-78.1502	Y	Hymenoptera	Halictidae	Lasioglossum	Lasioglossum.heterognathum	CM	SD	female
2017	70.65	395.64	174387	2	SF2	AM	JULY	40.8583	-78.1502	Y	Hymenoptera	Halictidae	Lasioglossum	Lasioglossum.heterognathum	BR	SD	female
2017	70.65	395.64	174398	2	SF2	AM	JULY	40.8583	-78.1502	Y	Hymenoptera	Halictidae	Lasioglossum	Lasioglossum.heterognathum	CM	SD	female
2017	70.65	395.64	174399	2	SF2	AM	JULY	40.8583	-78.1502	Y	Hymenoptera	Halictidae	Lasioglossum	Lasioglossum.heterognathum	CM	SD	female
2017	70.65	395.64	174402	2	SF2	AM	JULY	40.8583	-78.1502	Y	Hymenoptera	Halictidae	Lasioglossum	Lasioglossum.heterognathum	CM	SD	female
2017	70.65	395.64	174403	2	SF2	AM	JULY	40.8583	-78.1502	Y	Hymenoptera	Halictidae	Lasioglossum	Lasioglossum.heterognathum	CM	SD	female
2017	70.65	395.64	174404	2	SF2	AM	JULY	40.8583	-78.1502	Y	Hymenoptera	Halictidae	Lasioglossum	Lasioglossum.heterognathum	CM	SD	female
2017	70.65	395.64	174406	2	SF2	AM	JULY	40.8583	-78.1502	Y	Hymenoptera	Halictidae	Lasioglossum	Lasioglossum.heterognathum	BR	SD	female
2017	70.65	395.64	174411	2	SF2	AM	JULY	40.8583	-78.1502	Y	Hymenoptera	Halictidae	Lasioglossum	Lasioglossum.heterognathum	CM	SD	female
2017	70.65	395.64	174414	2	SF2	AM	JULY	40.8583	-78.1502	Y	Hymenoptera	Halictidae	Lasioglossum	Lasioglossum.heterognathum	BR	SD	female
2017	70.65	395.64	174415	2	SF2	AM	JULY	40.8583	-78.1502	Y	Hymenoptera	Halictidae	Lasioglossum	Lasioglossum.heterognathum	BR	SD	female
2017	70.65	395.64	174423	2	SF2	PM	JULY	40.8583	-78.1502	Y	Hymenoptera	Halictidae	Lasioglossum	Lasioglossum.heterognathum	JB	SD	female
2017	70.65	395.64	174427	2	SF2	PM	JULY	40.8583	-78.1502	Y	Hymenoptera	Halictidae	Lasioglossum	Lasioglossum.heterognathum	JB	SD	female
2017	70.65	395.64	174429	2	SF2	PM	JULY	40.8583	-78.1502	Y	Hymenoptera	Halictidae	Lasioglossum	Lasioglossum.heterognathum	JB	SD	female
2017	70.65	395.64	174434	2	SF2	PM	JULY	40.8583	-78.1502	Y	Hymenoptera	Halictidae	Lasioglossum	Lasioglossum.heterognathum	MT	SD	female
2017	70.65	395.64	174437	2	SF2	PM	JULY	40.8583	-78.1502	Y	Hymenoptera	Halictidae	Lasioglossum	Lasioglossum.heterognathum	JB	SD	female
2017	70.65	395.64	174418	2	SF2	AM	JULY	40.8583	-78.1502	Y	Hymenoptera	Halictidae	Lasioglossum	Lasioglossum.lineatulum	CM	SD	female
2017	70.65	395.64	174397	2	SF2	AM	JULY	40.8583	-78.1502	Y	Hymenoptera	Halictidae	Lasioglossum	Lasioglossum.sp.	BR	HS.SD	female
2017	70.65	395.64	174395	2	SF2	AM	JULY	40.8583	-78.1502	Y	Hymenoptera	Halictidae	Lasioglossum	Lasioglossum.trigeminum	BR	SD	female
2017	70.65	395.64	174401	2	SF2	AM	JULY	40.8583	-78.1502	Y	Hymenoptera	Halictidae	Lasioglossum	Lasioglossum.trigeminum	BR	SD	female
2017	70.65	395.64	174379	2	SF2	AM	JULY	40.8583	-78.1502	Y	Hymenoptera	Halictidae	Lasioglossum	Lasioglossum.versans	BR	SD	female
2017	70.65	395.64	174383	2	SF2	AM	JULY	40.8583	-78.1502	Y	Hymenoptera	Halictidae	Lasioglossum	Lasioglossum.versans	CM	SD	female
2017	70.65	395.64	174385	2	SF2	AM	JULY	40.8583	-78.1502	Y	Hymenoptera	Halictidae	Lasioglossum	Lasioglossum.versans	CM	SD	female
2017	70.65	395.64	174413	2	SF2	AM	JULY	40.8583	-78.1502	Y	Hymenoptera	Halictidae	Lasioglossum	Lasioglossum.versans	BR	SD	female
2017	70.65	395.64	174416	2	SF2	AM	JULY	40.8583	-78.1502	Y	Hymenoptera	Halictidae	Lasioglossum	Lasioglossum.versans	BR	SD	female
2017	70.65	395.64	174445	2	SF2	PM	JULY	40.8583	-78.1502	Y	Hymenoptera	Halictidae	Lasioglossum	Lasioglossum.versans	MT	SD	female
2016	70.65	395.64	57840	2	SF2	PM	JULY	40.8583	-78.1502	N	Diptera	Conopidae	Physocephala	Physocephala sp.	J. Berger	H. Stout	NA
2016	70.65	395.64	90273	2	SF2	AM	JULY	40.8583	-78.1502	N	Diptera	Syrphidae	Eristalis	Eristalis tenax	J. Berger	H. Stout	NA
2016	70.65	395.64	57875	2	SF2	AM	JULY	40.8583	-78.1502	N	Diptera	Syrphidae	Mallota	Mallota sp.	J. Berger	H. Stout	NA
2016	70.65	395.64	90090	2	SF2	PM	JULY	40.8583	-78.1502	N	Diptera	Syrphidae	Mallota	Mallota sp.	J. Berger	H. Stout	NA
2016	70.65	395.64	58072	2	SF2	AM	JULY	40.8583	-78.1502	N	Diptera	Syrphidae	Spilomyia	Spilomyia fusca	J. Berger	H. Stout	NA
2016	70.65	395.64	57836	2	SF2	PM	JULY	40.8583	-78.1502	N	Diptera	Syrphidae	Syrphus	Syrphus sp.	J. Berger	H. Stout	NA
2016	70.65	395.64	26064	2	SF2	AM	JULY	40.8583	-78.1502	N	Hymenoptera	Chrysididae	Elampus	Elampus sp.	D. Roberts	H. Stout	NA
2016	70.65	395.64	57769	2	SF2	AM	JULY	40.8583	-78.1502	N	Hymenoptera	Crabronidae	Cerceris	Cerceris sp.	D. Roberts	H. Stout	NA
2016	70.65	395.64	58010	2	SF2	AM	JULY	40.8583	-78.1502	N	Hymenoptera	Crabronidae	Cerceris	Cerceris sp.	J. Berger	H. Stout	NA
2016	70.65	395.64	90005	2	SF2	AM	JULY	40.8583	-78.1502	N	Hymenoptera	Crabronidae	Cerceris	Cerceris sp.	D. Roberts	H. Stout	NA
2016	70.65	395.64	57993	2	SF2	AM	JULY	40.8583	-78.1502	N	Hymenoptera	Crabronidae	Ectemnius	Ectemnius sp.	D. Roberts	H. Stout	NA
2016	70.65	395.64	57766	2	SF2	AM	JULY	40.8583	-78.1502	N	Hymenoptera	Ichneumonidae	undet.	Anomaloninae morph 9	J. Berger	D. Roberts	NA
2016	70.65	395.64	57869	2	SF2	AM	JULY	40.8583	-78.1502	N	Hymenoptera	Vespidae	Ancistrocerus	Ancistrocerus adiabatus	D. Roberts	H. Stout	NA
2016	70.65	395.64	57768	2	SF2	AM	JULY	40.8583	-78.1502	N	Hymenoptera	Vespidae	Ancistrocerus	Ancistrocerus antilope	J. Berger	H. Stout	NA
2016	70.65	395.64	57909	2	SF2	AM	JULY	40.8583	-78.1502	N	Hymenoptera	Vespidae	Ancistrocerus	Ancistrocerus antilope	D. Roberts	H. Stout	NA
2016	70.65	395.64	57932	2	SF2	AM	JULY	40.8583	-78.1502	N	Hymenoptera	Vespidae	Ancistrocerus	Ancistrocerus antilope	D. Roberts	H. Stout	NA
2016	70.65	395.64	58082	2	SF2	AM	JULY	40.8583	-78.1502	N	Hymenoptera	Vespidae	Eumenes	Eumenes crucifera	D. Roberts	H. Stout	NA
2016	70.65	395.64	58094	2	SF2	PM	JULY	40.8583	-78.1502	N	Hymenoptera	Vespidae	Monobia	Monobia quadridens	D. Roberts	H. Stout	NA
2016	70.65	395.64	90210	2	SF2	AM	JULY	40.8583	-78.1502	N	Hymenoptera	Vespidae	Monobia	Monobia quadridens	J. Berger	H. Stout	NA
2016	70.65	395.64	90059	2	SF2	PM	JULY	40.8583	-78.1502	N	Hymenoptera	Vespidae	Polistes	Polistes dorsalis	J. Berger	H. Stout	NA
2016	70.65	395.64	89981	2	SF2	AM	JULY	40.8583	-78.1502	N	Hymenoptera	Vespidae	Vespula	Vespula maculifrons	J. Berger	H. Stout	NA
2016	70.65	395.64	90131	2	SF2	AM	JULY	40.8583	-78.1502	N	Hymenoptera	Vespidae	Vespula	Vespula maculifrons	J. Berger	H. Stout	NA
2016	9.74	183.01	57915	5	BLV3	PM	JUNE	40.8424	-78.132	Y	Hymenoptera	Andrenidae	Andrena	Andrena.nivalis	B.Ross	L.Russo	female
2016	9.74	183.01	57921	5	BLV3	PM	JUNE	40.8424	-78.132	Y	Hymenoptera	Andrenidae	Andrena	Andrena.nivalis	J.Berger	L.Russo	female
2016	9.74	183.01	57959	5	BLV3	PM	JUNE	40.8424	-78.132	Y	Hymenoptera	Andrenidae	Andrena	Andrena.nivalis	B.Ross	L.Russo	female
2016	9.74	183.01	90011	5	BLV3	PM	JUNE	40.8424	-78.132	Y	Hymenoptera	Andrenidae	Andrena	Andrena.nivalis	J.Berger	L.Russo	female
2016	9.74	183.01	90256	5	BLV3	PM	JUNE	40.8424	-78.132	Y	Hymenoptera	Andrenidae	Andrena	Andrena.ceanothi	J.Berger	L.Russo	female
2016	9.74	183.01	90288	5	BLV3	PM	JUNE	40.8424	-78.132	Y	Hymenoptera	Andrenidae	Andrena	Andrena.nivalis	J.Berger	L.Russo	female
2016	9.74	183.01	89975	5	BLV3	PM	JUNE	40.8424	-78.132	Y	Hymenoptera	Andrenidae	Andrena	Andrena.wilkella	B.Ross	L.Russo	male
2016	9.74	183.01	57778	5	BLV3	PM	JUNE	40.8424	-78.132	Y	Hymenoptera	Apidae	Apis	Apis.mellifera	J.Berger	D.Roberts	female
2016	9.74	183.01	57781	5	BLV3	PM	JUNE	40.8424	-78.132	Y	Hymenoptera	Apidae	Apis	Apis.mellifera	B.Ross	D.Roberts	female
2016	9.74	183.01	57783	5	BLV3	PM	JUNE	40.8424	-78.132	Y	Hymenoptera	Apidae	Apis	Apis.mellifera	B.Ross	D.Roberts	female
2016	9.74	183.01	57817	5	BLV3	PM	JUNE	40.8424	-78.132	Y	Hymenoptera	Apidae	Apis	Apis.mellifera	J.Berger	D.Roberts	female
2016	9.74	183.01	57818	5	BLV3	PM	JUNE	40.8424	-78.132	Y	Hymenoptera	Apidae	Apis	Apis.mellifera	J.Berger	D.Roberts	female
2016	9.74	183.01	57851	5	BLV3	PM	JUNE	40.8424	-78.132	Y	Hymenoptera	Apidae	Apis	Apis.mellifera	B.Ross	D.Roberts	female
2016	9.74	183.01	57916	5	BLV3	PM	JUNE	40.8424	-78.132	Y	Hymenoptera	Apidae	Apis	Apis.mellifera	B.Ross	D.Roberts	female
2016	9.74	183.01	57991	5	BLV3	PM	JUNE	40.8424	-78.132	Y	Hymenoptera	Apidae	Apis	Apis.mellifera	J.Berger	D.Roberts	female
2016	9.74	183.01	57994	5	BLV3	PM	JUNE	40.8424	-78.132	Y	Hymenoptera	Apidae	Apis	Apis.mellifera	J.Berger	D.Roberts	female
2016	9.74	183.01	58028	5	BLV3	PM	JUNE	40.8424	-78.132	Y	Hymenoptera	Apidae	Apis	Apis.mellifera	J.Berger	D.Roberts	female
2016	9.74	183.01	58057	5	BLV3	PM	JUNE	40.8424	-78.132	Y	Hymenoptera	Apidae	Apis	Apis.mellifera	J.Berger	D.Roberts	female
2016	9.74	183.01	58061	5	BLV3	PM	JUNE	40.8424	-78.132	Y	Hymenoptera	Apidae	Apis	Apis.mellifera	B.Ross	D.Roberts	female
2016	9.74	183.01	58098	5	BLV3	PM	JUNE	40.8424	-78.132	Y	Hymenoptera	Apidae	Apis	Apis.mellifera	B.Ross	D.Roberts	female
2016	9.74	183.01	89668	5	BLV3	AM	JUNE	40.8424	-78.132	Y	Hymenoptera	Apidae	Apis	Apis.mellifera	L.Russo	D.Roberts	female
2016	9.74	183.01	89804	5	BLV3	AM	JUNE	40.8424	-78.132	Y	Hymenoptera	Apidae	Apis	Apis.mellifera	L.Russo	D.Roberts	female
2016	9.74	183.01	90010	5	BLV3	PM	JUNE	40.8424	-78.132	Y	Hymenoptera	Apidae	Apis	Apis.mellifera	B.Ross	D.Roberts	female
2016	9.74	183.01	90046	5	BLV3	PM	JUNE	40.8424	-78.132	Y	Hymenoptera	Apidae	Apis	Apis.mellifera	J.Berger	D.Roberts	female
2016	9.74	183.01	90080	5	BLV3	PM	JUNE	40.8424	-78.132	Y	Hymenoptera	Apidae	Apis	Apis.mellifera	J.Berger	D.Roberts	female
2016	9.74	183.01	90116	5	BLV3	PM	JUNE	40.8424	-78.132	Y	Hymenoptera	Apidae	Apis	Apis.mellifera	J.Berger	D.Roberts	female
2016	9.74	183.01	90124	5	BLV3	PM	JUNE	40.8424	-78.132	Y	Hymenoptera	Apidae	Apis	Apis.mellifera	J.Berger	D.Roberts	female
2016	9.74	183.01	90150	5	BLV3	PM	JUNE	40.8424	-78.132	Y	Hymenoptera	Apidae	Apis	Apis.mellifera	J.Berger	D.Roberts	female
2016	9.74	183.01	57504	5	BLV3	AM	JUNE	40.8424	-78.132	Y	Hymenoptera	Apidae	Bombus	Bombus.impatiens	L.Russo	L.Russo	female
2016	9.74	183.01	90015	5	BLV3	PM	JUNE	40.8424	-78.132	Y	Hymenoptera	Apidae	Bombus	Bombus.impatiens	B.Ross	L.Russo	female
2016	9.74	183.01	57782	5	BLV3	PM	JUNE	40.8424	-78.132	Y	Hymenoptera	Apidae	Bombus	Bombus.vagans	J.Berger	L.Russo	female
2016	9.74	183.01	58022	5	BLV3	PM	JUNE	40.8424	-78.132	Y	Hymenoptera	Apidae	Bombus	Bombus.vagans	B.Ross	L.Russo	female
2016	9.74	183.01	57819	5	BLV3	PM	JUNE	40.8424	-78.132	Y	Hymenoptera	Halictidae	Lasioglossum	Lasioglossum.ephialtum	J.Berger	L.Russo	female
2016	9.74	183.01	57881	5	BLV3	PM	JUNE	40.8424	-78.132	Y	Hymenoptera	Halictidae	Lasioglossum	Lasioglossum.cressonii	J.Berger	L.Russo	female
2016	9.74	183.01	90071	5	BLV3	PM	JUNE	40.8424	-78.132	Y	Hymenoptera	Halictidae	Lasioglossum	Lasioglossum.cressonii	B.Ross	L.Russo	female
2016	9.74	183.01	90194	5	BLV3	PM	JUNE	40.8424	-78.132	Y	Hymenoptera	Halictidae	Lasioglossum	Lasioglossum.heterognathum	B.Ross	L.Russo	female
2016	9.74	183.01	57992	5	BLV3	PM	JUNE	40.8424	-78.132	Y	Hymenoptera	Halictidae	Lasioglossum	Lasioglossum.sp.	B.Ross	L.Russo	male
2016	9.74	183.01	57646	5	BLV3	AM	JUNE	40.8424	-78.132	Y	Hymenoptera	Megachilidae	Megachile	Megachile.mendica	L.Russo	L.Russo	female
2016	9.74	183.01	57780	5	BLV3	PM	JUNE	40.8424	-78.132	Y	Hymenoptera	Megachilidae	Megachile	Megachile.mendica	B.Ross	L.Russo	female
2016	9.74	183.01	57958	5	BLV3	PM	JUNE	40.8424	-78.132	Y	Hymenoptera	Megachilidae	Megachile	Megachile.latimanus	B.Ross	L.Russo	female
2016	9.74	183.01	90078	5	BLV3	PM	JUNE	40.8424	-78.132	Y	Hymenoptera	Megachilidae	Megachile	Megachile.latimanus	J.Berger	L.Russo	female
2016	9.74	183.01	90254	5	BLV3	PM	JUNE	40.8424	-78.132	Y	Hymenoptera	Megachilidae	Megachile	Megachile.relativa	J.Berger	L.Russo	female
2016	9.74	183.01	90290	5	BLV3	PM	JUNE	40.8424	-78.132	Y	Hymenoptera	Megachilidae	Megachile	Megachile.latimanus	J.Berger	L.Russo	female
2016	9.74	183.01	90291	5	BLV3	PM	JUNE	40.8424	-78.132	Y	Hymenoptera	Megachilidae	Megachile	Megachile.mendica	J.Berger	L.Russo	male
2016	9.74	183.01	90299	5	BLV3	PM	JUNE	40.8424	-78.132	Y	Hymenoptera	Megachilidae	Megachile	Megachile.mendica	J.Berger	L.Russo	male
2017	9.74	183.01	169809	5	BLV3	AM	JUNE	40.8424	-78.132	Y	Hymenoptera	Andrenidae	Andrena	Andrena.wilkella	MH	HS.SD	male
2017	9.74	183.01	169812	5	BLV3	AM	JUNE	40.8424	-78.132	Y	Hymenoptera	Andrenidae	Andrena	Andrena.wilkella	HS	HS.SD	male
2017	9.74	183.01	169828	5	BLV3	AM	JUNE	40.8424	-78.132	Y	Hymenoptera	Andrenidae	Andrena	Andrena.wilkella	HS	HS.SD	male
2017	9.74	183.01	169852	5	BLV3	PM	JUNE	40.8424	-78.132	Y	Hymenoptera	Andrenidae	Andrena	Andrena.wilkella	CE	HS.SD	male
2017	9.74	183.01	169827	5	BLV3	AM	JUNE	40.8424	-78.132	Y	Hymenoptera	Apidae	Apis	Apis.mellifera	HS	HS.SD	NA
2017	9.74	183.01	169830	5	BLV3	AM	JUNE	40.8424	-78.132	Y	Hymenoptera	Apidae	Apis	Apis.mellifera	MH	HS.SD	NA
2017	9.74	183.01	169856	5	BLV3	PM	JUNE	40.8424	-78.132	Y	Hymenoptera	Apidae	Apis	Apis.mellifera	CM	HS.SD	NA
2017	9.74	183.01	169819	5	BLV3	AM	JUNE	40.8424	-78.132	Y	Hymenoptera	Apidae	Bombus	Bombus.bimaculatus	MH	DR.SD	female
2017	9.74	183.01	169850	5	BLV3	PM	JUNE	40.8424	-78.132	Y	Hymenoptera	Apidae	Bombus	Bombus.bimaculatus	CE	DR.SD	female
2017	9.74	183.01	169851	5	BLV3	PM	JUNE	40.8424	-78.132	Y	Hymenoptera	Apidae	Bombus	Bombus.bimaculatus	CM	DR.SD	female
2017	9.74	183.01	169810	5	BLV3	AM	JUNE	40.8424	-78.132	Y	Hymenoptera	Apidae	Bombus	Bombus.impatiens	HS	DR.SD	female
2017	9.74	183.01	169815	5	BLV3	AM	JUNE	40.8424	-78.132	Y	Hymenoptera	Apidae	Bombus	Bombus.impatiens	MH	DR.SD	female
2017	9.74	183.01	169816	5	BLV3	AM	JUNE	40.8424	-78.132	Y	Hymenoptera	Apidae	Bombus	Bombus.impatiens	HS	DR.SD	female
2017	9.74	183.01	169817	5	BLV3	AM	JUNE	40.8424	-78.132	Y	Hymenoptera	Apidae	Bombus	Bombus.impatiens	MH	DR.SD	female
2017	9.74	183.01	169818	5	BLV3	AM	JUNE	40.8424	-78.132	Y	Hymenoptera	Apidae	Bombus	Bombus.impatiens	HS	DR.SD	female
2017	9.74	183.01	169829	5	BLV3	AM	JUNE	40.8424	-78.132	Y	Hymenoptera	Apidae	Bombus	Bombus.impatiens	HS	DR.SD	female
2017	9.74	183.01	169831	5	BLV3	AM	JUNE	40.8424	-78.132	Y	Hymenoptera	Apidae	Bombus	Bombus.impatiens	MH	DR.SD	female
2017	9.74	183.01	169832	5	BLV3	AM	JUNE	40.8424	-78.132	Y	Hymenoptera	Apidae	Bombus	Bombus.impatiens	MH	DR.SD	female
2017	9.74	183.01	169842	5	BLV3	PM	JUNE	40.8424	-78.132	Y	Hymenoptera	Apidae	Bombus	Bombus.impatiens	CM	DR.SD	female
2017	9.74	183.01	169844	5	BLV3	PM	JUNE	40.8424	-78.132	Y	Hymenoptera	Apidae	Bombus	Bombus.impatiens	CE	DR.SD	female
2017	9.74	183.01	169845	5	BLV3	PM	JUNE	40.8424	-78.132	Y	Hymenoptera	Apidae	Bombus	Bombus.impatiens	CM	DR.SD	female
2017	9.74	183.01	169848	5	BLV3	PM	JUNE	40.8424	-78.132	Y	Hymenoptera	Apidae	Ceratina	Ceratina.dupla	CE	HS.SD	female
2017	9.74	183.01	169814	5	BLV3	AM	JUNE	40.8424	-78.132	Y	Hymenoptera	Apidae	Ceratina	Ceratina.mikmaqi	HS	HS.SD	female
2017	9.74	183.01	169847	5	BLV3	PM	JUNE	40.8424	-78.132	Y	Hymenoptera	Apidae	Ceratina	Ceratina.mikmaqi	CE	HS.SD	male
2017	9.74	183.01	169822	5	BLV3	AM	JUNE	40.8424	-78.132	Y	Hymenoptera	Apidae	Ceratina	Ceratina.strenua	MH	HS.SD	female
2017	9.74	183.01	169821	5	BLV3	AM	JUNE	40.8424	-78.132	Y	Hymenoptera	Apidae	Nomada	Nomada.pygmaea	MH	SD	male
2017	9.74	183.01	169838	5	BLV3	AM	JUNE	40.8424	-78.132	Y	Hymenoptera	Colletidae	Hylaeus	Hylaeus.affinis/modestus	MH	HS.SD	female
2017	9.74	183.01	169855	5	BLV3	PM	JUNE	40.8424	-78.132	Y	Hymenoptera	Colletidae	Hylaeus	Hylaeus.affinis/modestus	CM	HS.SD	female
2017	9.74	183.01	169859	5	BLV3	PM	JUNE	40.8424	-78.132	Y	Hymenoptera	Colletidae	Hylaeus	Hylaeus.affinis/modestus	CE	HS.SD	female
2017	9.74	183.01	169843	5	BLV3	PM	JUNE	40.8424	-78.132	Y	Hymenoptera	Colletidae	Hylaeus	Hylaeus.mesillae	CE	HS.SD	female
2017	9.74	183.01	169863	5	BLV3	PM	JUNE	40.8424	-78.132	Y	Hymenoptera	Halictidae	Augochlorella	Augochlorella.aurata	CM	HS.SD	female
2017	9.74	183.01	169846	5	BLV3	PM	JUNE	40.8424	-78.132	Y	Hymenoptera	Halictidae	Halictus	Halictus.ligatus	CE	HS.SD	female
2017	9.74	183.01	169854	5	BLV3	PM	JUNE	40.8424	-78.132	Y	Hymenoptera	Halictidae	Halictus	Halictus.ligatus	CM	HS.SD	female
2017	9.74	183.01	169860	5	BLV3	PM	JUNE	40.8424	-78.132	Y	Hymenoptera	Halictidae	Halictus	Halictus.ligatus	CE	HS.SD	female
2017	9.74	183.01	169861	5	BLV3	PM	JUNE	40.8424	-78.132	Y	Hymenoptera	Halictidae	Halictus	Halictus.ligatus	CM	HS.SD	female
2017	9.74	183.01	169862	5	BLV3	PM	JUNE	40.8424	-78.132	Y	Hymenoptera	Halictidae	Halictus	Halictus.ligatus	CM	HS.SD	female
2017	9.74	183.01	169837	5	BLV3	AM	JUNE	40.8424	-78.132	Y	Hymenoptera	Halictidae	Lasioglossum	Lasioglossum.cressonii	HS	SD	female
2017	9.74	183.01	169839	5	BLV3	PM	JUNE	40.8424	-78.132	Y	Hymenoptera	Halictidae	Lasioglossum	Lasioglossum.cressonii	CE	SD	female
2017	9.74	183.01	169853	5	BLV3	PM	JUNE	40.8424	-78.132	Y	Hymenoptera	Halictidae	Lasioglossum	Lasioglossum.cressonii	CM	SD	female
2017	9.74	183.01	169864	5	BLV3	PM	JUNE	40.8424	-78.132	Y	Hymenoptera	Halictidae	Lasioglossum	Lasioglossum.cressonii	CE	SD	female
2017	9.74	183.01	169865	5	BLV3	PM	JUNE	40.8424	-78.132	Y	Hymenoptera	Halictidae	Lasioglossum	Lasioglossum.cressonii	CM	SD	female
2017	9.74	183.01	169840	5	BLV3	PM	JUNE	40.8424	-78.132	Y	Hymenoptera	Halictidae	Lasioglossum	Lasioglossum.heterognathum	CM	SD	female
2017	9.74	183.01	169849	5	BLV3	PM	JUNE	40.8424	-78.132	Y	Hymenoptera	Megachilidae	Megachile	Megachile.mendica	CM	HS.SD	female
2017	9.74	183.01	169811	5	BLV3	AM	JUNE	40.8424	-78.132	Y	Hymenoptera	Megachilidae	Megachile	Megachile.relativa	MH	HS.SD	male
2017	9.74	183.01	169813	5	BLV3	AM	JUNE	40.8424	-78.132	Y	Hymenoptera	Megachilidae	Megachile	Megachile.relativa	MH	HS.SD	female
2017	9.74	183.01	169836	5	BLV3	AM	JUNE	40.8424	-78.132	Y	Hymenoptera	Megachilidae	Osmia	Osmia.atriventris	HS	HS.SD	female
2016	9.74	183.01	57887	5	BLV3	PM	JUNE	40.8424	-78.132	N	Diptera	Syrphidae	Eristalis	Eristalis tenax	B. Ross	H. Stout	NA
2016	9.74	183.01	57479	5	BLV3	AM	JUNE	40.8424	-78.132	N	Diptera	Syrphidae	Mallota	Mallota sp.	L. Russo	H. Stout	NA
2016	9.74	183.01	57652	5	BLV3	AM	JUNE	40.8424	-78.132	N	Diptera	Syrphidae	Spilomyia	Spilomyia alcimus	L. Russo	H. Stout	NA
2016	9.74	183.01	89612	5	BLV3	AM	JUNE	40.8424	-78.132	N	Diptera	Syrphidae	Toxomerus	Toxomerus sp.	L. Russo	H. Stout	NA
2016	9.74	183.01	89913	5	BLV3	AM	JUNE	40.8424	-78.132	N	Diptera	Syrphidae	Toxomerus	Toxomerus sp.	L. Russo	H. Stout	NA
2016	9.74	183.01	57924	5	BLV3	PM	JUNE	40.8424	-78.132	N	Diptera	Tachinidae	undet.	undet. Tachinidae	J. Berger	B. Ross	NA
2016	9.74	183.01	90043	5	BLV3	PM	JUNE	40.8424	-78.132	N	Diptera	Tephritidae	Eutreta	Eutreta sp.	B. Ross	H. Stout	NA
2016	9.74	183.01	89728	5	BLV3	AM	JUNE	40.8424	-78.132	N	Hymenoptera	Ichneumonidae	undet.	Anomaloninae morph 1	L. Russo	D. Roberts	NA
2016	9.74	183.01	89932	5	BLV3	AM	JUNE	40.8424	-78.132	N	Hymenoptera	Ichneumonidae	undet.	Anomaloninae morph 1	L. Russo	D. Roberts	NA
2016	9.74	183.01	57497	5	BLV3	AM	JUNE	40.8424	-78.132	N	Hymenoptera	Ichneumonidae	undet.	Anomaloninae morph 2	L. Russo	D. Roberts	NA
2016	9.74	183.01	89646	5	BLV3	AM	JUNE	40.8424	-78.132	N	Hymenoptera	Ichneumonidae	undet.	Anomaloninae morph 2	L. Russo	D. Roberts	NA
2016	9.74	183.01	90149	5	BLV3	PM	JUNE	40.8424	-78.132	N	Hymenoptera	Ichneumonidae	undet.	Anomaloninae morph 3	J. Berger	D. Roberts	NA
2016	9.74	183.01	89619	5	BLV3	AM	JUNE	40.8424	-78.132	N	Hymenoptera	Ichneumonidae	undet.	Tryphoninae morph 1	L. Russo	H. Stout	NA
2016	9.74	183.01	57589	5	BLV3	AM	JUNE	40.8424	-78.132	N	Hymenoptera	Sphecidae	Ammophila	Ammophila sp.	L. Russo	H. Stout	NA
2016	9.74	183.01	90089	5	BLV3	PM	JUNE	40.8424	-78.132	N	Hymenoptera	Vespidae	Ancistrocerus	Ancistrocerus adiabatus	J. Berger	H. Stout	NA
2016	9.74	183.01	57956	5	BLV3	PM	JUNE	40.8424	-78.132	N	Hymenoptera	Vespidae	Euodynerus	Euodynerus foraminatus	J. Berger	H. Stout	NA
2016	9.74	183.01	90034	5	BLV3	PM	JUNE	40.8424	-78.132	N	Hymenoptera	Vespidae	Euodynerus	Euodynerus foraminatus	J. Berger	H. Stout	NA
2016	9.74	183.01	90168	5	BLV3	PM	JUNE	40.8424	-78.132	N	Hymenoptera	Vespidae	Vespula	Vespula flavopilosa	B. Ross	H. Stout	NA
2016	249.66	466.04	25973	1	F2	PM	JUNE	40.8583	-78.152	Y	Hymenoptera	Andrenidae	Andrena	Andrena.wilkella	B.Ross	L.Russo	female
2016	249.66	466.04	26112	1	F2	PM	JUNE	40.8583	-78.152	Y	Hymenoptera	Andrenidae	Andrena	Andrena.spiraeana	J.Berger	L.Russo	female
2016	249.66	466.04	26180	1	F2	PM	JUNE	40.8583	-78.152	Y	Hymenoptera	Andrenidae	Andrena	Andrena.nivalis	B.Ross	L.Russo	female
2016	249.66	466.04	26183	1	F2	PM	JUNE	40.8583	-78.152	Y	Hymenoptera	Andrenidae	Andrena	Andrena.spiraeana	B.Ross	L.Russo	female
2016	249.66	466.04	26217	1	F2	PM	JUNE	40.8583	-78.152	Y	Hymenoptera	Andrenidae	Andrena	Andrena.spiraeana	J.Berger	L.Russo	female
2016	249.66	466.04	25903	1	F2	PM	JUNE	40.8583	-78.152	Y	Hymenoptera	Apidae	Apis	Apis.mellifera	J.Berger	D.Roberts	female
2016	249.66	466.04	25936	1	F2	PM	JUNE	40.8583	-78.152	Y	Hymenoptera	Apidae	Apis	Apis.mellifera	B.Ross	D.Roberts	female
2016	249.66	466.04	25937	1	F2	PM	JUNE	40.8583	-78.152	Y	Hymenoptera	Apidae	Apis	Apis.mellifera	B.Ross	D.Roberts	female
2016	249.66	466.04	25938	1	F2	PM	JUNE	40.8583	-78.152	Y	Hymenoptera	Apidae	Apis	Apis.mellifera	B.Ross	D.Roberts	female
2016	249.66	466.04	25940	1	F2	PM	JUNE	40.8583	-78.152	Y	Hymenoptera	Apidae	Apis	Apis.mellifera	B.Ross	D.Roberts	female
2016	249.66	466.04	25970	1	F2	PM	JUNE	40.8583	-78.152	Y	Hymenoptera	Apidae	Apis	Apis.mellifera	J.Berger	D.Roberts	female
2016	249.66	466.04	25971	1	F2	PM	JUNE	40.8583	-78.152	Y	Hymenoptera	Apidae	Apis	Apis.mellifera	J.Berger	D.Roberts	female
2016	249.66	466.04	25972	1	F2	PM	JUNE	40.8583	-78.152	Y	Hymenoptera	Apidae	Apis	Apis.mellifera	J.Berger	D.Roberts	female
2016	249.66	466.04	25974	1	F2	PM	JUNE	40.8583	-78.152	Y	Hymenoptera	Apidae	Apis	Apis.mellifera	J.Berger	D.Roberts	female
2016	249.66	466.04	26007	1	F2	PM	JUNE	40.8583	-78.152	Y	Hymenoptera	Apidae	Apis	Apis.mellifera	J.Berger	D.Roberts	female
2016	249.66	466.04	26009	1	F2	PM	JUNE	40.8583	-78.152	Y	Hymenoptera	Apidae	Apis	Apis.mellifera	B.Ross	D.Roberts	female
2016	249.66	466.04	26024	1	F2	AM	JUNE	40.8583	-78.152	Y	Hymenoptera	Apidae	Apis	Apis.mellifera	D.Roberts	D.Roberts	female
2016	249.66	466.04	26041	1	F2	PM	JUNE	40.8583	-78.152	Y	Hymenoptera	Apidae	Apis	Apis.mellifera	B.Ross	D.Roberts	female
2016	249.66	466.04	26042	1	F2	PM	JUNE	40.8583	-78.152	Y	Hymenoptera	Apidae	Apis	Apis.mellifera	B.Ross	D.Roberts	female
2016	249.66	466.04	26044	1	F2	PM	JUNE	40.8583	-78.152	Y	Hymenoptera	Apidae	Apis	Apis.mellifera	J.Berger	D.Roberts	female
2016	249.66	466.04	26075	1	F2	PM	JUNE	40.8583	-78.152	Y	Hymenoptera	Apidae	Apis	Apis.mellifera	B.Ross	D.Roberts	female
2016	249.66	466.04	26076	1	F2	PM	JUNE	40.8583	-78.152	Y	Hymenoptera	Apidae	Apis	Apis.mellifera	B.Ross	D.Roberts	female
2016	249.66	466.04	26077	1	F2	PM	JUNE	40.8583	-78.152	Y	Hymenoptera	Apidae	Apis	Apis.mellifera	B.Ross	D.Roberts	female
2016	249.66	466.04	26079	1	F2	PM	JUNE	40.8583	-78.152	Y	Hymenoptera	Apidae	Apis	Apis.mellifera	B.Ross	D.Roberts	female
2016	249.66	466.04	26111	1	F2	PM	JUNE	40.8583	-78.152	Y	Hymenoptera	Apidae	Apis	Apis.mellifera	B.Ross	D.Roberts	female
2016	249.66	466.04	26113	1	F2	PM	JUNE	40.8583	-78.152	Y	Hymenoptera	Apidae	Apis	Apis.mellifera	B.Ross	D.Roberts	female
2016	249.66	466.04	26114	1	F2	PM	JUNE	40.8583	-78.152	Y	Hymenoptera	Apidae	Apis	Apis.mellifera	J.Berger	D.Roberts	female
2016	249.66	466.04	26146	1	F2	PM	JUNE	40.8583	-78.152	Y	Hymenoptera	Apidae	Apis	Apis.mellifera	J.Berger	D.Roberts	female
2016	249.66	466.04	26148	1	F2	PM	JUNE	40.8583	-78.152	Y	Hymenoptera	Apidae	Apis	Apis.mellifera	B.Ross	D.Roberts	female
2016	249.66	466.04	26181	1	F2	PM	JUNE	40.8583	-78.152	Y	Hymenoptera	Apidae	Apis	Apis.mellifera	J.Berger	D.Roberts	female
2016	249.66	466.04	26182	1	F2	PM	JUNE	40.8583	-78.152	Y	Hymenoptera	Apidae	Apis	Apis.mellifera	J.Berger	D.Roberts	female
2016	249.66	466.04	26184	1	F2	PM	JUNE	40.8583	-78.152	Y	Hymenoptera	Apidae	Apis	Apis.mellifera	B.Ross	D.Roberts	female
2016	249.66	466.04	26216	1	F2	PM	JUNE	40.8583	-78.152	Y	Hymenoptera	Apidae	Apis	Apis.mellifera	J.Berger	D.Roberts	female
2016	249.66	466.04	26219	1	F2	PM	JUNE	40.8583	-78.152	Y	Hymenoptera	Apidae	Apis	Apis.mellifera	B.Ross	D.Roberts	female
2016	249.66	466.04	57756	1	F2	AM	JUNE	40.8583	-78.152	Y	Hymenoptera	Apidae	Apis	Apis.mellifera	D.Roberts	D.Roberts	female
2016	249.66	466.04	57758	1	F2	AM	JUNE	40.8583	-78.152	Y	Hymenoptera	Apidae	Apis	Apis.mellifera	C.Engstrom	D.Roberts	female
2016	249.66	466.04	57858	1	F2	AM	JUNE	40.8583	-78.152	Y	Hymenoptera	Apidae	Apis	Apis.mellifera	D.Roberts	D.Roberts	female
2016	249.66	466.04	57965	1	F2	AM	JUNE	40.8583	-78.152	Y	Hymenoptera	Apidae	Apis	Apis.mellifera	C.Engstrom	D.Roberts	female
2016	249.66	466.04	26040	1	F2	PM	JUNE	40.8583	-78.152	Y	Hymenoptera	Apidae	Bombus	Bombus.impatiens	B.Ross	L.Russo	female
2016	249.66	466.04	26145	1	F2	PM	JUNE	40.8583	-78.152	Y	Hymenoptera	Apidae	Bombus	Bombus.vagans	B.Ross	L.Russo	female
2016	249.66	466.04	57935	1	F2	AM	JUNE	40.8583	-78.152	Y	Hymenoptera	Apidae	Bombus	Bombus.griseocollis	C.Engstrom	L.Russo	female
2016	249.66	466.04	25939	1	F2	PM	JUNE	40.8583	-78.152	Y	Hymenoptera	Colletidae	Hylaeus	Hylaeus.affinis/modestus	B.Ross	L.Russo	female
2016	249.66	466.04	26008	1	F2	PM	JUNE	40.8583	-78.152	Y	Hymenoptera	Colletidae	Hylaeus	Hylaeus.affinis/modestus	J.Berger	L.Russo	female
2016	249.66	466.04	26218	1	F2	PM	JUNE	40.8583	-78.152	Y	Hymenoptera	Colletidae	Hylaeus	Hylaeus.affinis/modestus	J.Berger	L.Russo	female
2016	249.66	466.04	57864	1	F2	AM	JUNE	40.8583	-78.152	Y	Hymenoptera	Colletidae	Hylaeus	Hylaeus.affinis/modestus	C.Engstrom	L.Russo	female
2016	249.66	466.04	57898	1	F2	AM	JUNE	40.8583	-78.152	Y	Hymenoptera	Colletidae	Hylaeus	Hylaeus.affinis/modestus	C.Engstrom	L.Russo	female
2016	249.66	466.04	57968	1	F2	AM	JUNE	40.8583	-78.152	Y	Hymenoptera	Colletidae	Hylaeus	Hylaeus.affinis/modestus	C.Engstrom	L.Russo	female
2016	249.66	466.04	25927	1	F2	AM	JUNE	40.8583	-78.152	Y	Hymenoptera	Halictidae	Lasioglossum	Lasioglossum.coriaceum	C.Engstrom	L.Russo	NA
2016	249.66	466.04	57970	1	F2	AM	JUNE	40.8583	-78.152	Y	Hymenoptera	Halictidae	Lasioglossum	Lasioglossum.coriaceum	C.Engstrom	L.Russo	NA
2016	249.66	466.04	26149	1	F2	PM	JUNE	40.8583	-78.152	Y	Hymenoptera	Megachilidae	Megachile	Megachile.mendica	J.Berger	L.Russo	female
2016	249.66	466.04	25905	1	F2	PM	JUNE	40.8583	-78.152	Y	Hymenoptera	Megachilidae	Megachile	Megachile.mendica	B.Ross	L.Russo	male
2016	249.66	466.04	58035	1	F2	AM	JUNE	40.8583	-78.152	Y	Hymenoptera	Megachilidae	Megachile	Megachile.relativa	D.Roberts	L.Russo	male
2017	249.66	466.04	163871	1	F2	AM	JUNE	40.8698	-78.152	Y	Hymenoptera	Andrenidae	Andrena	Andrena.spiraeana	BR	HS.SD	female
2017	249.66	466.04	163920	1	F2	PM	JUNE	40.8698	-78.152	Y	Hymenoptera	Andrenidae	Andrena	Andrena.spiraeana	CE	HS.SD	female
2017	249.66	466.04	163891	1	F2	PM	JUNE	40.8698	-78.152	Y	Hymenoptera	Apidae	Bombus	Bombus.bimaculatus	CE	DR.SD	male
2017	249.66	466.04	163868	1	F2	AM	JUNE	40.8698	-78.152	Y	Hymenoptera	Apidae	Ceratina	Ceratina.calcarata	CE	HS.SD	female
2017	249.66	466.04	163908	1	F2	PM	JUNE	40.8698	-78.152	Y	Hymenoptera	Apidae	Ceratina	Ceratina.calcarata	CE	HS.SD	female
2017	249.66	466.04	163862	1	F2	AM	JUNE	40.8698	-78.152	Y	Hymenoptera	Apidae	Ceratina	Ceratina.dupla	CE	HS.SD	female
2017	249.66	466.04	163880	1	F2	AM	JUNE	40.8698	-78.152	Y	Hymenoptera	Apidae	Ceratina	Ceratina.dupla	CE	HS.SD	female
2017	249.66	466.04	163885	1	F2	PM	JUNE	40.8698	-78.152	Y	Hymenoptera	Apidae	Ceratina	Ceratina.dupla	CE	HS.SD	male
2017	249.66	466.04	163904	1	F2	PM	JUNE	40.8698	-78.152	Y	Hymenoptera	Apidae	Ceratina	Ceratina.dupla	DR	HS.SD	male
2017	249.66	466.04	163918	1	F2	PM	JUNE	40.8698	-78.152	Y	Hymenoptera	Apidae	Ceratina	Ceratina.dupla	CE	HS.SD	female
2017	249.66	466.04	163872	1	F2	AM	JUNE	40.8698	-78.152	Y	Hymenoptera	Apidae	Ceratina	Ceratina.mikmaqi	BR	HS.SD	female
2017	249.66	466.04	163873	1	F2	AM	JUNE	40.8698	-78.152	Y	Hymenoptera	Apidae	Ceratina	Ceratina.mikmaqi	CE	HS.SD	female
2017	249.66	466.04	163874	1	F2	AM	JUNE	40.8698	-78.152	Y	Hymenoptera	Apidae	Ceratina	Ceratina.mikmaqi	CE	HS.SD	female
2017	249.66	466.04	163905	1	F2	PM	JUNE	40.8698	-78.152	Y	Hymenoptera	Apidae	Ceratina	Ceratina.mikmaqi	CE	HS.SD	female
2017	249.66	466.04	163909	1	F2	PM	JUNE	40.8698	-78.152	Y	Hymenoptera	Apidae	Ceratina	Ceratina.sp.	DR	SD	female
2017	249.66	466.04	163869	1	F2	AM	JUNE	40.8698	-78.152	Y	Hymenoptera	Apidae	Ceratina	Ceratina.strenua	CE	HS.SD	female
2017	249.66	466.04	163887	1	F2	PM	JUNE	40.8698	-78.152	Y	Hymenoptera	Colletidae	Hylaeus	Hylaeus.affinis/modestus	CE	HS.SD	female
2017	249.66	466.04	163890	1	F2	PM	JUNE	40.8698	-78.152	Y	Hymenoptera	Colletidae	Hylaeus	Hylaeus.affinis/modestus	DR	HS.SD	female
2017	249.66	466.04	163900	1	F2	PM	JUNE	40.8698	-78.152	Y	Hymenoptera	Colletidae	Hylaeus	Hylaeus.affinis/modestus	CE	HS.SD	female
2017	249.66	466.04	163914	1	F2	PM	JUNE	40.8698	-78.152	Y	Hymenoptera	Colletidae	Hylaeus	Hylaeus.affinis/modestus	DR	HS.SD	female
2017	249.66	466.04	163916	1	F2	PM	JUNE	40.8698	-78.152	Y	Hymenoptera	Colletidae	Hylaeus	Hylaeus.affinis/modestus	DR	HS.SD	female
2017	249.66	466.04	163911	1	F2	PM	JUNE	40.8698	-78.152	Y	Hymenoptera	Colletidae	Hylaeus	Hylaeus.annulatus	DR	HS.SD	female
2017	249.66	466.04	163883	1	F2	AM	JUNE	40.8698	-78.152	Y	Hymenoptera	Colletidae	Hylaeus	Hylaeus.mesillae	CE	HS.SD	female
2017	249.66	466.04	163884	1	F2	PM	JUNE	40.8698	-78.152	Y	Hymenoptera	Halictidae	Augochlorella	Augochlorella.aurata	CE	HS.SD	female
2017	249.66	466.04	163903	1	F2	PM	JUNE	40.8698	-78.152	Y	Hymenoptera	Halictidae	Augochlorella	Augochlorella.aurata	CE	HS.SD	female
2017	249.66	466.04	163886	1	F2	PM	JUNE	40.8698	-78.152	Y	Hymenoptera	Halictidae	Halictus	Halictus.confusus	CE	HS.SD	female
2017	249.66	466.04	163893	1	F2	PM	JUNE	40.8698	-78.152	Y	Hymenoptera	Halictidae	Halictus	Halictus.confusus	DR	HS.SD	female
2017	249.66	466.04	163896	1	F2	PM	JUNE	40.8698	-78.152	Y	Hymenoptera	Halictidae	Lasioglossum	Lasioglossum.coriaceum	DR	SD	female
2017	249.66	466.04	163866	1	F2	AM	JUNE	40.8698	-78.152	Y	Hymenoptera	Halictidae	Lasioglossum	Lasioglossum.cressonii	BR	SD	female
2017	249.66	466.04	163870	1	F2	AM	JUNE	40.8698	-78.152	Y	Hymenoptera	Halictidae	Lasioglossum	Lasioglossum.cressonii	BR	SD	female
2017	249.66	466.04	163877	1	F2	AM	JUNE	40.8698	-78.152	Y	Hymenoptera	Halictidae	Lasioglossum	Lasioglossum.cressonii	BR	SD	female
2017	249.66	466.04	163878	1	F2	AM	JUNE	40.8698	-78.152	Y	Hymenoptera	Halictidae	Lasioglossum	Lasioglossum.cressonii	BR	SD	female
2017	249.66	466.04	163879	1	F2	AM	JUNE	40.8698	-78.152	Y	Hymenoptera	Halictidae	Lasioglossum	Lasioglossum.cressonii	BR	SD	female
2017	249.66	466.04	163888	1	F2	PM	JUNE	40.8698	-78.152	Y	Hymenoptera	Halictidae	Lasioglossum	Lasioglossum.cressonii	DR	SD	female
2017	249.66	466.04	163895	1	F2	PM	JUNE	40.8698	-78.152	Y	Hymenoptera	Halictidae	Lasioglossum	Lasioglossum.cressonii	CE	SD	female
2017	249.66	466.04	163901	1	F2	PM	JUNE	40.8698	-78.152	Y	Hymenoptera	Halictidae	Lasioglossum	Lasioglossum.cressonii	DR	SD	female
2017	249.66	466.04	163863	1	F2	AM	JUNE	40.8698	-78.152	Y	Hymenoptera	Halictidae	Lasioglossum	Lasioglossum.ephialtum	CE	SD	female
2017	249.66	466.04	163898	1	F2	PM	JUNE	40.8698	-78.152	Y	Hymenoptera	Halictidae	Lasioglossum	Lasioglossum.foxii	CE	SD	male
2017	249.66	466.04	163915	1	F2	PM	JUNE	40.8698	-78.152	Y	Hymenoptera	Halictidae	Lasioglossum	Lasioglossum.sp.	DR	HS.SD	female
2017	249.66	466.04	163867	1	F2	AM	JUNE	40.8698	-78.152	Y	Hymenoptera	Megachilidae	Heriades	Heriades.carinata	CE	HS.SD	male
2017	249.66	466.04	163881	1	F2	AM	JUNE	40.8698	-78.152	Y	Hymenoptera	Megachilidae	Heriades	Heriades.leavitti	BR	SD	male
2017	249.66	466.04	163894	1	F2	PM	JUNE	40.8698	-78.152	Y	Hymenoptera	Megachilidae	Hoplitis	Hoplitis.producta	CE	HS.SD	female
2017	249.66	466.04	163865	1	F2	AM	JUNE	40.8698	-78.152	Y	Hymenoptera	Megachilidae	Megachile	Megachile.montivaga	BR	HS.SD	male
2017	249.66	466.04	163910	1	F2	PM	JUNE	40.8698	-78.152	Y	Hymenoptera	Megachilidae	Osmia	Osmia.atriventris	DR	HS.SD	female
2017	249.66	466.04	163864	1	F2	AM	JUNE	40.8698	-78.152	Y	Hymenoptera	Melittidae	Macropis	Macropis.ciliata	BR	HS.SD	female
2016	249.66	466.04	26043	1	F2	PM	JUNE	40.8583	-78.152	N	Diptera	Asilidae	Laphria	Laphria sp.	B. Ross	H. Stout	NA
2016	249.66	466.04	57934	1	F2	AM	JUNE	40.8583	-78.152	N	Diptera	Calliphoridae	undet.	undet. Calliphoridae	C. Engstrom	B. Ross, J. Berger	NA
2016	249.66	466.04	57793	1	F2	AM	JUNE	40.8583	-78.152	N	Diptera	Micropezidae	undet.	undet. Micropezidae	D. Roberts	B. Ross, J. Berger	NA
2016	249.66	466.04	25902	1	F2	PM	JUNE	40.8583	-78.152	N	Diptera	Syrphidae	Mallota	Mallota sp.	J. Berger	H. Stout	NA
2016	249.66	466.04	25904	1	F2	PM	JUNE	40.8583	-78.152	N	Diptera	Tachinidae	undet.	undet. Tachinidae	B. Ross	B. Ross	NA
2016	249.66	466.04	58075	1	F2	AM	JUNE	40.8583	-78.152	N	Diptera	undet.	undet.	undet. Diptera	C. Engstrom	H. Stout	NA
2016	249.66	466.04	57791	1	F2	AM	JUNE	40.8583	-78.152	N	Hymenoptera	Eucharitidae	undet.	undet. Eucharitidae	D. Roberts	H. Stout	NA
2016	249.66	466.04	26006	1	F2	PM	JUNE	40.8583	-78.152	N	Hymenoptera	Ichneumonidae	undet.	Anomaloninae morph 1	B. Ross	D. Roberts	NA
2016	249.66	466.04	26147	1	F2	PM	JUNE	40.8583	-78.152	N	Hymenoptera	Ichneumonidae	undet.	Anomaloninae morph 1	J. Berger	D. Roberts	NA
2016	249.66	466.04	57862	1	F2	AM	JUNE	40.8583	-78.152	N	Hymenoptera	Ichneumonidae	undet.	Anomaloninae morph 1	C. Engstrom	D. Roberts	NA
2016	249.66	466.04	57933	1	F2	AM	JUNE	40.8583	-78.152	N	Hymenoptera	Ichneumonidae	undet.	Anomaloninae morph 2	C. Engstrom	D. Roberts	NA
2016	249.66	466.04	57966	1	F2	AM	JUNE	40.8583	-78.152	N	Hymenoptera	Ichneumonidae	undet.	Anomaloninae morph 3	D. Roberts	D. Roberts	NA
2016	249.66	466.04	58037	1	F2	AM	JUNE	40.8583	-78.152	N	Hymenoptera	Ichneumonidae	undet.	Campopleginae morph 8	D. Roberts	D. Roberts	NA
2016	249.66	466.04	25901	1	F2	PM	JUNE	40.8583	-78.152	N	Hymenoptera	Ichneumonidae	undet.	Ctenopelmatinae morph 1	J. Berger	D. Roberts	NA
2016	249.66	466.04	57969	1	F2	AM	JUNE	40.8583	-78.152	N	Hymenoptera	Ichneumonidae	undet.	Ctenopelmatinae morph 5	D. Roberts	D. Roberts	NA
2016	249.66	466.04	57828	1	F2	AM	JUNE	40.8583	-78.152	N	Hymenoptera	Ichneumonidae	undet.	Phygadeuontinae morph 2	C. Engstrom	D. Roberts	NA
2016	249.66	466.04	57863	1	F2	AM	JUNE	40.8583	-78.152	N	Hymenoptera	Ichneumonidae	undet.	Tryphoninae morph 3	D. Roberts	D. Roberts	NA
2016	249.66	466.04	57900	1	F2	AM	JUNE	40.8583	-78.152	N	Hymenoptera	Tenthredinidae	undet.	Tenthredinidae morph 1	C. Engstrom	H. Stout	NA
2016	249.66	466.04	57760	1	F2	AM	JUNE	40.8583	-78.152	N	Hymenoptera	Tenthredinidae	undet.	Tenthredinidae morph 2	D. Roberts	H. Stout	NA
2016	249.66	466.04	57865	1	F2	AM	JUNE	40.8583	-78.152	N	Hymenoptera	Tenthredinidae	undet.	Tenthredinidae morph 2	D. Roberts	H. Stout	NA
2016	249.66	466.04	57830	1	F2	AM	JUNE	40.8583	-78.152	N	Hymenoptera	Tenthredinidae	undet.	Tenthredinidae morph 3	D. Roberts	H. Stout	NA
2016	249.66	466.04	58039	1	F2	AM	JUNE	40.8583	-78.152	N	Hymenoptera	Tenthredinidae	undet.	Tenthredinidae morph 7	D. Roberts	H. Stout	NA
2016	249.66	466.04	26078	1	F2	PM	JUNE	40.8583	-78.152	N	Hymenoptera	Vespidae	undet.	undet. Eumeninae	B. Ross	H. Stout	NA
2016	249.66	466.04	57897	1	F2	AM	JUNE	40.8583	-78.152	N	Hymenoptera	Vespidae	Polistes	Polistes metricus	C. Engstrom	H. Stout	NA
2016	249.66	466.04	26110	1	F2	PM	JUNE	40.8583	-78.152	N	Hymenoptera	Vespidae	Vespula	Vespula flavopilosa	J. Berger	H. Stout	NA
2016	249.66	466.04	57755	1	F2	AM	JUNE	40.8583	-78.152	N	Hymenoptera	Vespidae	Vespula	Vespula flavopilosa	D. Roberts	H. Stout	NA
2016	0	0	89715	6	HC1	AM	JUNE	40.8411	-78.1304	Y	Hymenoptera	Apidae	Bombus	Bombus.impatiens	D.Roberts	L.Russo	female
2016	0	0	89627	6	HC1	AM	JUNE	40.8411	-78.1304	Y	Hymenoptera	Apidae	Bombus	Bombus.vagans	D.Roberts	L.Russo	female
[truncated: 1,088 more rows]
